# Supplementary material for: Partitioned Gene-Tree Analyses and Gene-Based Topology Testing Help Resolve Incongruence in a Phylogenomic Study of Host-Specialist Bees (Apidae: Eucerinae)
Source: Mol Biol Evol. 2020 Nov 12;38(3):1090–100. doi: 10.1093/molbev/msaa277 (PMC7947843; doi:10.1093/molbev/msaa277)
Supplement: msaa277_Supplementary_Datat [file msaa277_supplementary_datat.zip]

Archive with 1 entries (1 files):
- OP-MOLB200278_PECorr_AttachmentsFolder_Eucerinae-supplementary-tables_revised[AU].xlsx
