# Supplementary material for: Partitioned Gene-Tree Analyses and Gene-Based Topology Testing Help Resolve Incongruence in a Phylogenomic Study of Host-Specialist Bees (Apidae: Eucerinae)
Source: Mol Biol Evol. 2020 Nov 12;38(3):1090–100. doi: 10.1093/molbev/msaa277 (PMC7947843; doi:10.1093/molbev/msaa277)
Supplement: msaa277_Supplementary_Datat [file msaa277_supplementary_datat.zip › OP-MOLB200278_PECorr_AttachmentsFolder_Eucerinae-supplementary-tables_revised[AU].xlsx]

## Sheet: S1-Voucher_data
Taxa included in the study, sorted by subfamily and tribe. For most published data, we downloaded available contigs from cited data repositories. However, for data from Grab et al. (2019), we reassembled trimmed reads using SPAdes (Bankevich et al. 2012) in PHYLUCE (Faircloth 2016). Genus-level classification of the species in the Eucera complex follow the proposal by Dorchin et al. (2018) whenev…
Source	Subfamily	Tribe	Species	Extraction code	VouchID	VouchType	VouchDep	Sex	CollnYr	Country	State/Province
Bossert et al. 2019	Antophorinae	Antophorini	Habropoda laboriosa (Fabricius, 1804)	-	-	-	-	-	-	-	-
Bossert et al. 2019	Apinae	Apini	Apis cerana Fabricius, 1793	-	-	-	-	-	-	-	-
Bossert et al. 2019	Apinae	Apini	Apis dorsata Fabricius, 1793	-	-	-	-	-	-	-	-
Grab et al. 2019*	Apinae	Bombini	Bombus borealis Kirby, 1837	BLX13	-	-	-	-	-	-	-
Bossert et al. 2019	Apinae	Bombini	Bombus citrinus (Smith, 1854)	-	-	-	-	-	-	-	-
Grab et al. 2019*	Apinae	Bombini	Bombus fervidus (Fabricius, 1798)	BLX14	-	-	-	-	-	-	-
Grab et al. 2019*	Apinae	Bombini	Bombus griseocollis (De Geer, 1773)	HC146	-	-	-	-	-	-	-
Grab et al. 2019*	Apinae	Bombini	Bombus impatiens Cresson, 1863	HC47	-	-	-	-	-	-	-
Grab et al. 2019*	Apinae	Bombini	Bombus terricola Kirby, 1837	HC154	-	-	-	-	-	-	-
Bossert et al. 2019	Apinae	Centridini	Centris analis (Fabricius, 1804)	-	-	-	-	-	-	-	-
Bossert et al. 2019	Apinae	Centridini	Centris decolorata Lepeletier, 1841	-	-	-	-	-	-	-	-
Bossert et al. 2019	Apinae	Centridini	Centris hoffmanseggiae Cockerell, 1897	-	-	-	-	-	-	-	-
Bossert et al. 2019	Apinae	Centridini	Epicharis analis Lepeletier, 1841	-	-	-	-	-	-	-	-
Bossert et al. 2019	Apinae	Centridini	Epicharis bicolor Smith, 1854	-	-	-	-	-	-	-	-
Bossert et al. 2019	Apinae	Euglossini	Aglae caerulea Lepeletier and Audinet-Serville, 1825	-	-	-	-	-	-	-	-
Bossert et al. 2019	Apinae	Euglossini	Eufriesea mexicana (Mocsáry, 1897)	-	-	-	-	-	-	-	-
Bossert et al. 2019	Apinae	Euglossini	Euglossa piliventris Guérin-Méneville, 1845	-	-	-	-	-	-	-	-
Bossert et al. 2019	Apinae	Euglossini	Eulaema nigrita Lepeletier, 1841	-	-	-	-	-	-	-	-
Bossert et al. 2019	Apinae	Euglossini	Exaerete smaragdina (Guérin-Méneville, 1845)	-	-	-	-	-	-	-	-
Bossert et al. 2019	Apinae	Meliponini	Axestotrigona ferruginea (Lepeletier, 1836)	-	-	-	-	-	-	-	-
Bossert et al. 2019	Apinae	Meliponini	Hypotrigona gribodoi (Magretti, 1884)	-	-	-	-	-	-	-	-
Bossert et al. 2019	Apinae	Meliponini	Liotrigona madecassa (Saussure, 1890)	-	-	-	-	-	-	-	-
Bossert et al. 2019	Apinae	Meliponini	Melipona eburnea Friese, 1900	-	-	-	-	-	-	-	-
Bossert et al. 2019	Apinae	Meliponini	Melipona quadrifasciata Lepeletier, 1836	-	-	-	-	-	-	-	-
Bossert et al. 2019	Apinae	Meliponini	Plebeia droryana (Friese, 1900)	-	-	-	-	-	-	-	-
Bossert et al. 2019	Apinae	Meliponini	Tetragonula carbonaria (Smith, 1854)	-	-	-	-	-	-	-	-
newly sequenced	Eucerinae	Ancylaini	Ancyla holtzi Friese, 1902	BLX628	ad9479	same specimen	SMNH	male	2011	Israel	Nimrod
newly sequenced	Eucerinae	Ancylaini	Tarsalia hirtipes Morawitz, 1894	BLX627	ad10933	same specimen	SMNH	female	2012	Israel	Em Perat
newly sequenced	Eucerinae	Ancylaini	Tarsalia persica (Warncke, 1979)	BLX623	C. Praz	same specimen	Neuchâtel	male	2009	Iran	?
newly sequenced	Eucerinae	Ancyloscelidini	Ancyloscelis apiformis (Fabricius, 1793)	BLX504	RPSP0881	same specimen	RPSP	male	2015	Brazil	São Paulo
newly sequenced	Eucerinae	Ancyloscelidini	Ancyloscelis sejunctus Cockerell, 1933	BLX534	CAVE1640	same specimen	BBSL	female	2010	USA	New Mexico
newly sequenced	Eucerinae	Ancyloscelidini	Ancyloscelis ursinus Haliday, 1836	BLX531	RPSP0893	same specimen	RPSP	male	2016	Brazil	São Paulo
newly sequenced	Eucerinae	Ancyloscelidini	Ancyloscelis ursinus Haliday, 1836	BLX532	RPSP0240	same specimen	RPSP	female	2016	Brazil	São Paulo
newly sequenced	Eucerinae	Ancyloscelidini	Chilimalopsis parvula Toro, 1976	BLX610	BBSL808560	same specimen	BBSL	female	2000	Chile	Region IV
newly sequenced	Eucerinae	Ancyloscelidini	Eremapis parvula Ogloblin, 1956	BLX512	RPSP	same specimen	RPSP	female	1996	Argentina	San Juan
newly sequenced	Eucerinae	Ancyloscelidini	Teratognatha modesta Ogloblin, 1956	BLX519	RPSPm485	same specimen	RPSP	female	1993	Argentina	Salta
newly sequenced	Eucerinae	Emphorini	Alepidoscelis mamillata Roig-Alsina, 1998	BLX533	BBSL729357	same specimen	BBSL	male	1999	Bolivia	Santa Cruz
newly sequenced	Eucerinae	Emphorini	Alepidoscelis sp.	BLX503	IHY1701960	same specimen	UFMG	male	2016	Brazil	São Paulo
newly sequenced	Eucerinae	Emphorini	Diadasia (Coquillettapis) australis (Cresson, 1878)	BLX535	BBSL883764	same specimen	BBSL	male	2013	USA	Mato Grosso
newly sequenced	Eucerinae	Emphorini	Diadasia (Coquillettapis) megamorpha Cockerell, 1898	BLX536	BBSL359348	same specimen	BBSL	female	1990	USA	New Mexico
newly sequenced	Eucerinae	Emphorini	Diadasia (Dasiapis) ochracea (Cockerell, 1903)	BLX537	ZION25628	same specimen	BBSL	female	2006	USA	Utah
newly sequenced	Eucerinae	Emphorini	Diadasia (Dasiapis) pereyrae (Holmberg, 1903)	BLX538	BBSL725388	same specimen	BBSL	female	1999	Bolivia	Santa Cruz
newly sequenced	Eucerinae	Emphorini	Diadasia (Dasiapis) tropicalis (Cockerell, 1918)	BLX539	SMO307173	same specimen	BBSL	female	1991	Mexico	Veracruz
newly sequenced	Eucerinae	Emphorini	Diadasia (Diadasia) enavata (Cresson, 1872)	BLX540	ZION26759	same specimen	BBSL	male	2006	USA	Utah
newly sequenced	Eucerinae	Emphorini	Diadasia (Diadasipis) chilensis (Spinola, 1851)	BLX505	RPSP1874	same specimen	RPSP	male	2010	Chile	Region III
newly sequenced	Eucerinae	Emphorini	Diadasina riparia (Ducke, 1907)	BLX506	RPSP0885	same specimen	RPSP	male	2015	Brazil	São Paulo
newly sequenced	Eucerinae	Emphorini	Diadasina sp.	BLX541	BBSL1096113	same specimen	BBSL	female	1999	Bolivia	Santa Cruz
newly sequenced	Eucerinae	Emphorini	Leptometriella separata (Holmberg, 1903)	BLX507	RPSP15.2346	same specimen	RPSP	female	2004	Argentina	Santiago Del Estero
newly sequenced	Eucerinae	Emphorini	Meliphilopsis melanandra Roig-Alsina, 1994	BLX508	RPSP1419	same specimen	RPSP	female	2014	Argentina	Tucuman
newly sequenced	Eucerinae	Emphorini	Meliphilopsis ochrandra Roig-Alsina, 1994	BLX542	BBSL725257	same specimen	BBSL	female	1999	Bolivia	Santa Cruz
newly sequenced	Eucerinae	Emphorini	Melitoma nudipes (Burmeister, 1876)	LBCA-0083	-	same specimen	RPSP			Argentina	Salta
newly sequenced	Eucerinae	Emphorini	Melitoma segmentaria (Fabricius, 1804)	BLX543	BBSL178160	same specimen	BBSL	male	1992	Costa Rica	Guanacaste
newly sequenced	Eucerinae	Emphorini	Melitoma taurea (Say, 1837)	BLX544	BBSL1096114	same specimen	BBSL	female	2015	USA	Virginia
newly sequenced	Eucerinae	Emphorini	Melitomella murihirta (Cockerell, 1912)	BLX509	RPSP1451	same specimen	RPSP	female	2014	Brazil	Ceará
newly sequenced	Eucerinae	Emphorini	Ptilothrix bombiformis (Cresson, 1878)	BLX784	BBSL664706	same specimen	BBSL	male	2002	USA	Louisiana
newly sequenced	Eucerinae	Emphorini	Ptilothrix sp.	BLX510	RPSP1358	same specimen	RPSP	male	2017	Brazil	Paraná
newly sequenced	Eucerinae	Emphorini	Ptilothrix sumichrasti (Cresson, 1878)	BLX546	BBSL335135	same specimen	BBSL	male	1998	Mexico	Puebla
newly sequenced	Eucerinae	Emphorini	Ptilothrix tricolor (Friese, 1906)	BLX547	FDP54894	same specimen	BBSL	female	2003	Argentina	Catamarca
newly sequenced	Eucerinae	Emphorini	Toromelissa nemaglossa (Toro & Ruz, 1969)	BLX511	RPSP1857	same specimen	RPSP	male	2010	Chile	Copiapo
newly sequenced	Eucerinae	Eucerini	Alloscirtetica gayi (Spinola, 1851)	BLX675	-	same specimen	BBSL	male	1997	Chile	Santiago
newly sequenced	Eucerinae	Eucerini	Alloscirtetica lanosa Urban, 1971	BLX528	PRSP11.0283	same specimen	RPSP	female	2010	Chile	Region Metropolitana
newly sequenced	Eucerinae	Eucerini	Alloscirtetica paraguayensis (Friese, 1909)	BLX445	-	same specimen	RPSP	male	2017	Brazil	Minas Gerais
newly sequenced	Eucerinae	Eucerini	Alloscirtetica porteri (Ruiz, 1938)	BLX446	RPSP1904	same specimen	RPSP	female	2010	Chile	Region III
newly sequenced	Eucerinae	Eucerini	Canephorula apiformis (Friese, 1908)	BLX448	RPSP12.3015	same specimen	RPSP	female	2004	Argentina	Tucuman
newly sequenced	Eucerinae	Eucerini	Dasyhalonia (Dasyhalonia) mimetica (Brèthes, 1910)	BLX449	RPSP12.3026	same specimen	RPSP	female	2004	Argentina	Tucuman
newly sequenced	Eucerinae	Eucerini	Dasyhalonia (Pachyhalonia) sapucacensis (Cockerell, 1918)	BLX550	AMNH_Bee 00190667	same specimen	AMNH	male	1994	Argentina	Salta
newly sequenced	Eucerinae	Eucerini	Eucera (Cemolobus) ipomeae (Robertson, 1891)	BLX551	BBSL511704	same specimen	BBSL	male	1989	USA	Illinois
newly sequenced	Eucerinae	Eucerini	Eucera (Eucera) albofasciata Friese, 1895	BLX638	ad8	same specimen	SMNH	male	2011	Israel	Yaqum
newly sequenced	Eucerinae	Eucerini	Eucera (Eucera) laxiscopa Alfken, 1935	BLX617	BBSL1096109	same specimen	BBSL	male	2012	Israel	Zippori
newly sequenced	Eucerinae	Eucerini	Eucera (Eucera) nigrilabris Lepeletier, 1841	BLX636	ad19	same specimen	SMNH	male	2011	Israel	Nes Ziyyona
newly sequenced	Eucerinae	Eucerini	Eucera (Eucera) parvicornis (Mocsáry, 1878)	BLX630	ad13	same specimen	SMNH	male	2011	Israel	Tel Yizhaq
newly sequenced	Eucerinae	Eucerini	Eucera (Eucera) pseudeucnemidae Risch, 1997	BLX639	ad199	same specimen	SMNH	male	2011	Israel	Yaqum
newly sequenced	Eucerinae	Eucerini	Eucera (Eucera) vulpes Brullé, 1832	BLX641	ad31	same specimen	SMNH	male	2011	Israel	Shaar Poleg
newly sequenced	Eucerinae	Eucerini	Eucera (Peponapis) azteca (Hurd and Linsley, 1966)	SKK0044	-	same specimen	FEM	male	2018	Mexico	Jalisco
newly sequenced	Eucerinae	Eucerini	Eucera (Peponapis) utahensis (Cockerell, 1905)	SKK0045	-	same specimen	FEM	male	2018	Mexico	Jalisco
newly sequenced	Eucerinae	Eucerini	Eucera (Synhalonia) actuosa (Cresson, 1878)	BLX552	BBSL753283	same specimen	BBSL	female	2002	USA	California
newly sequenced	Eucerinae	Eucerini	Eucera (Synhalonia) hungarica Friese, 1895	BLX642	-	same specimen	SMNH	male	2016	Israel	Shivta
newly sequenced	Eucerinae	Eucerini	Eucera (Syntrichalonia) fuliginea (LaBerge, 1994)	BLX556	BBSL875770	same specimen	BBSL	male	1991	Mexico	Guerrero
newly sequenced	Eucerinae	Eucerini	Eucera (Tetralonia) junodi (Friese, 1909)	BLX558	BBSL722412	same specimen	BBSL	female	2007	South Africa	Western Cape
newly sequenced	Eucerinae	Eucerini	Eucera (Xenoglossa) angustior (Cockerell, 1900)	SKK0040		same specimen	FEM	male	2018	-	-
newly sequenced	Eucerinae	Eucerini	Eucera (Xenoglossa) strenua (Cresson, 1878)	BLX560	CAVE43890	same specimen	BBSL	male	2011	USA	New Mexico
newly sequenced	Eucerinae	Eucerini	Eucera (Xenoglossodes) albata (Cresson, 1872)	BLX563	BBSL851183	same specimen	BBSL	female	2010	USA	New Mexico
newly sequenced	Eucerinae	Eucerini	Eucera (Xenoglossodes) eriocarpi (Cockerell, 1898)	BLX616	CAVE49909	same specimen	BBSL	female	2010	USA	New Mexico
newly sequenced	Eucerinae	Eucerini	Eucera (Xenoglossodes) salviae (LaBerge, 1989)	BLX562	BBSL1096107	same specimen	BBSL	female	1987	Mexico	Michoacan
newly sequenced	Eucerinae	Eucerini	Eucera brevifelator (LaBerge, 1957)	BLX561	BBSL1096105	same specimen	BBSL	female	1989	Mexico	Colima
newly sequenced	Eucerinae	Eucerini	Eucera imitatrix (Cockerell and Porter, 1899)	BLX564	BBSL1096106	same specimen	BBSL	female	1991	Mexico	Chihuahua
newly sequenced	Eucerinae	Eucerini	Eucera lippiae (Cockerell, 1904)	BLX559	CAVE24910	same specimen	BBSL	male	2010	USA	New Mexico
newly sequenced	Eucerinae	Eucerini	Eucera perconcinna (Cockerell, 1949)	KW278	-	same specimen	MSBA		2012	USA	New Mexico
Bossert et al. 2019	Eucerinae	Eucerini	Eucerinoda gayi (Spinola, 1851)	-	-	-	-	-	-	-	-
newly sequenced	Eucerinae	Eucerini	Florilegus (Euflorilegus) affinis Urban, 1970	BLX565	BBSL1096584	same specimen	BBSL	male	1999	Bolivia	Santa Cruz
newly sequenced	Eucerinae	Eucerini	Florilegus (Euflorilegus) festivus (Smith, 1854)	BLX452	IHY1702819	same specimen	UFMG	female	2017	Brazil	Minas Gerais
newly sequenced	Eucerinae	Eucerini	Florilegus (Florilegus) condignus (Cresson, 1878)	BLX764	BBSL986961	same specimen	BBSL	female	2012	USA	Oklahoma
newly sequenced	Eucerinae	Eucerini	Florilegus (Florirapitor) melectoides (Smith, 1879)	BLX454	IHY1702429	same specimen	UFMG	female	2014	Brazil	Minas Gerais
newly sequenced	Eucerinae	Eucerini	Gaesischia (Agaesischia) patellicornis (Ducke, 1910)	BLX456	-	same specimen	RPSP	female	2016	Brazil	São Paulo
newly sequenced	Eucerinae	Eucerini	Gaesischia (Gaesischia) araguaiana Urban, 1968	BLX457	IHY1702810	same specimen	UFMG	male	2017	Brazil	Minas Gerais
newly sequenced	Eucerinae	Eucerini	Gaesischia (Gaesischia) fulgurans (Holmberg, 1903)	BLX566	BBSL1096103	same specimen	BBSL	male	1999	Bolivia	Santa Cruz
newly sequenced	Eucerinae	Eucerini	Gaesischia (Gaesischiana) exul Michener, LaBerge & Moure, 1955	BLX568	BBSL185509	same specimen	BBSL	male	1991	Costa Rica	Guanacaste
newly sequenced	Eucerinae	Eucerini	Gaesischia (Gaesischiopsis) flavoclypeata Michener, LaBerge & Moure, 1955	BLX569	AMNH_Bee 00190965	same specimen	AMNH	male	1974	Brazil	Paraná
newly sequenced	Eucerinae	Eucerini	Gaesischia (Gaesischiopsis) sparsa (Brèthes, 1910)	BLX570	BBSL1096102	same specimen	BBSL	male	1999	Bolivia	Santa Cruz
newly sequenced	Eucerinae	Eucerini	Gaesochira obscura (Smith, 1879)	BLX571	BBSL1082626	same specimen	BBSL	female	1998	Ecuador	Napo
newly sequenced	Eucerinae	Eucerini	Martinapis (Martinapis) luteicornis (Cockerell, 1896)	BLX573	BBSL750147	same specimen	BBSL	male	2008	USA	Arizona
newly sequenced	Eucerinae	Eucerini	Martinapis (Martinapis) occidentalis Zavortink and LaBerge, 1976	BLX574	USGSDRO295431	same specimen	BBSL	female	2011	USA	California
newly sequenced	Eucerinae	Eucerini	Melissodes (Apomelissodes) apicata Lovell and Cockerell, 1906	BLX648	USGSDRO492078	same specimen	Smithsonian	male	2017	USA	Maryland
newly sequenced	Eucerinae	Eucerini	Melissodes (Callimelissodes) lupina Cresson, 1878	KW121	-	same specimen	MSBA		2012	USA	California
newly sequenced	Eucerinae	Eucerini	Melissodes (Ecplectica) sexcincta (Lepeletier, 1841)	KW306	-	same specimen	MSBA		2012	Brazil	Minas Gerais
newly sequenced	Eucerinae	Eucerini	Melissodes (Eumelissodes) gelida LaBerge, 1961	KW333	-	same specimen	MSBA		2013	USA	Texas
newly sequenced	Eucerinae	Eucerini	Melissodes (Eumelissodes) persimilis Cockerell, 1949	KW353	-	same specimen	MSBA		2014	Mexico	Durango
newly sequenced	Eucerinae	Eucerini	Melissodes (Heliomelissodes) desponsa Smith, 1854	KW167	-	same specimen	MSBA		2005	Canada	Ontario
newly sequenced	Eucerinae	Eucerini	Melissodes (Heliomelissodes) rivalis Cresson, 1872	KW283	-	same specimen	MSBA		2008	USA	Utah
newly sequenced	Eucerinae	Eucerini	Melissodes (Melissodes) paroselae Cockerell, 1905	KW226	-	same specimen	MSBA		2008	USA	Arizona
newly sequenced	Eucerinae	Eucerini	Melissodes (Melissodes) tepaneca Cresson, 1878	KW246	-	same specimen	MSBA		2013	USA	Texas
newly sequenced	Eucerinae	Eucerini	Melissodes (Melissodes) thelypodii Cockerell, 1905	KW173	-	same specimen	MSBA		2012	USA	New Mexico
newly sequenced	Eucerinae	Eucerini	Melissodes (Psilomelissodes) intorta Cresson, 1872	KW245	-	same specimen	MSBA		2013	USA	Texas
newly sequenced	Eucerinae	Eucerini	Melissodes (Tachymelissodes) sphaeralceae Cockerell, 1896	KW279	-	same specimen	MSBA		2011	USA	New Mexico
newly sequenced	Eucerinae	Eucerini	Melissodes paucipuncta LaBerge, 1961	KW241	-	same specimen	MSBA		2013	USA	Arizona
newly sequenced	Eucerinae	Eucerini	Melissodes tristis Cockerell, 1894	KW52	-	same specimen	MSBA		2010	USA	New Mexico
newly sequenced	Eucerinae	Eucerini	Melissoptila ochromelaena (Moure, 1943)	BLX460	RPSP1356	same specimen	RPSP	female	2017	Brazil	Rio Grande do Sul
newly sequenced	Eucerinae	Eucerini	Melissoptila paraguayensis (Brèthes, 1909)	BLX461	RPSP0882	same specimen	RPSP	male	2015	Brazil	São Paulo
newly sequenced	Eucerinae	Eucerini	Melissoptila pinguis (Cresson, 1878)	BLX576	BBSL847270	same specimen	BBSL	female	1991	Mexico	Hidalgo
newly sequenced	Eucerinae	Eucerini	Micronychapis duckei (Friese, 1908)	BLX462	IHY1522257	same specimen	UFMG	female	2014	Brazil	Bahia
newly sequenced	Eucerinae	Eucerini	Pachysvastra leucocephala (Bertoni & Schrottky, 1910)	BLX463	-	same specimen	RPSP	male	2015	Brazil	São Paulo
newly sequenced	Eucerinae	Eucerini	Protohalonia venustra (Timberlake, 1961)	BLX554	BBSL1050117	same specimen	BBSL	female	2016	USA	California
newly sequenced	Eucerinae	Eucerini	Simanthedon linsleyi Zavortink, 1975	BLX577	CAVE47591	same specimen	BBSL	female	2011	USA	New Mexico
newly sequenced	Eucerinae	Eucerini	Svastra (Anthedonia) nevadensis (Cresson, 1874)	BLX579	CAVE6446	same specimen	BBSL	female	2010	USA	New Mexico
newly sequenced	Eucerinae	Eucerini	Svastra (Brachymelissodes) cressonii (Dalla Torre, 1896)	BLX580	BBSL510130	same specimen	BBSL	female	1979	USA	Texas
newly sequenced	Eucerinae	Eucerini	Svastra (Epimelissodes) machaerantherae (Cockerell, 1904)	KW258	-	same specimen	MSBA		2012	USA	New Mexico
newly sequenced	Eucerinae	Eucerini	Svastra (Epimelissodes) sabinensis (Cockerell, 1924)	BLX584	BBSL750609	same specimen	BBSL	male	2008	USA	Arizona
newly sequenced	Eucerinae	Eucerini	Svastra (Epimelissodes) texana (Cresson, 1872)	KW259	-	same specimen	MSBA		2011	Mexico	Coahuila
newly sequenced	Eucerinae	Eucerini	Svastra (Svastra) maculata Urban, 1998	BLX585	FDP99111	same specimen	BBSL	male	2003	Argentina	Salta
newly sequenced	Eucerinae	Eucerini	Svastrides melanura (Spinola, 1851)	BLX466	RPSP1189	same specimen	RPSP	female	2016	Chile	Valparaíso
newly sequenced	Eucerinae	Eucerini	Svastrides zebra (Friese, 1908)	BLX620	FDP98510	same specimen	BBSL	male	2003	Argentina	Catamarca
newly sequenced	Eucerinae	Eucerini	Svastrina subapicalis (Brèthes, 1910)	BLX624	PCYU-NSV 06691	same specimen	PCYU	?	2010	Argentina	Corrientes
newly sequenced	Eucerinae	Eucerini	Thygater (Neactarodiaeta) paranaensis Urban, 1967	BLX468	RPSP123124	same specimen	RPSP	male	2007	Brazil	Paraná
newly sequenced	Eucerinae	Eucerini	Thygater (Thygater) analis (Lepeletier, 1841)	BLX467	RPSP1492	same specimen	RPSP	female	2014	Brazil	São Paulo
newly sequenced	Eucerinae	Eucerini	Trichocerapis mirabilis (Smith, 1865)	BLX470	RPSP2075	same specimen	RPSP	male	2017	Brazil	Minas Gerais
newly sequenced	Eucerinae	Exomalopsini	Anthophorula (Anthophorisca) consobrina (Timberlake, 1980)	BLX588	CAVE35055	same specimen	BBSL	female	2011	USA	New Mexico
newly sequenced	Eucerinae	Exomalopsini	Anthophorula (Anthophorisca) exilis (Timberlake, 1980)	BLX589	BBSL1096097	same specimen	BBSL	male	1970	Mexico	Sonora
newly sequenced	Eucerinae	Exomalopsini	Anthophorula (Anthophorisca) nitens (Cockerell, 1915)	BLX590	USGSDRO292185	same specimen	BBSL	male	2011	USA	California
newly sequenced	Eucerinae	Exomalopsini	Anthophorula (Anthophorisca) sidae (Cockerell, 1897)	BLX591	BBSL508928	same specimen	BBSL	female	1982	USA	New Mexico
newly sequenced	Eucerinae	Exomalopsini	Anthophorula (Anthophorisca) texana (Friese, 1899)	BLX592	BBSL1096098	same specimen	BBSL	male	1991	Mexico	Sinaloa
newly sequenced	Eucerinae	Exomalopsini	Anthophorula (Anthophorula) albata (Timberlake, 1947)	BLX593	BBSL290208	same specimen	BBSL	female	1998	USA	Nevada
newly sequenced	Eucerinae	Exomalopsini	Anthophorula (Anthophorula) albicans (Provancher, 1896)	BLX594	PINN38550	same specimen	BBSL	female	2002	USA	California
newly sequenced	Eucerinae	Exomalopsini	Anthophorula (Anthophorula) crenulata (Timberlake, 1980)	BLX595	USGADRO332453	same specimen	BBSL	female	2012	USA	California
newly sequenced	Eucerinae	Exomalopsini	Anthophorula (Anthophorula) euphorbiae (Timberlake, 1947)	BLX596	BBSL508717	same specimen	BBSL	female	1986	USA	Arkansas
newly sequenced	Eucerinae	Exomalopsini	Anthophorula (Isomalopsis) niveata (Friese, 1908)	BLX516	-	same specimen	RPSP	male	1997	Argentina	San Juan
newly sequenced	Eucerinae	Exomalopsini	Anthophorula (Isomalopsis) sp.	BLX609	FDP131113	same specimen	BBSL	male	1999	Bolivia	Santa Cruz
newly sequenced	Eucerinae	Exomalopsini	Exomalopsis (Diomalopsis) bicelularis Michener & Moure, 1957	BLX513	IHY1200081	same specimen	UFMG	female	2012	Brazil	Rio de Janeiro
Bossert et al. 2019	Eucerinae	Exomalopsini	Exomalopsis (Exomalopsis) analis Spinola, 1853	-	-	-	-	-	-	-	-
newly sequenced	Eucerinae	Exomalopsini	Exomalopsis (Exomalopsis) mellipes Cresson, 1878	BLX597	BBSL177141	same specimen	BBSL	male	1992	Costa Rica	Guanacaste
newly sequenced	Eucerinae	Exomalopsini	Exomalopsis (Exomalopsis) pubescens Cresson, 1865	BLX598	BBSLID82152	same specimen	BBSL	male	1993	Dominican Republic	Azua
newly sequenced	Eucerinae	Exomalopsini	Exomalopsis (Exomalopsis) similis Cresson, 1865	BLX599	BBSL22087	same specimen	BBSL	female	1990	Costa Rica	Guanacaste
newly sequenced	Eucerinae	Exomalopsini	Exomalopsis (Exomalopsis) sp. 1	BLX600	BBSL1096101	same specimen	BBSL	female	1994	Brazil	Rondonia
newly sequenced	Eucerinae	Exomalopsini	Exomalopsis (Exomalopsis) sp. 2	BLX601	FDP116807	same specimen	BBSL	female	2006	Peru	Lambayeque
newly sequenced	Eucerinae	Exomalopsini	Exomalopsis (Phanomalopsis) snowi Cockerell, 1906	BLX602	BBSL1096100	same specimen	BBSL	female	1985	Mexico	Jalisco
newly sequenced	Eucerinae	Exomalopsini	Exomalopsis (Phanomalopsis) solitaria Brèthes, 1910	BLX515	-	same specimen	RPSP	female	1997	Argentina	San Juan
newly sequenced	Eucerinae	Exomalopsini	Exomalopsis (Phanomalopsis) solitaria Brèthes, 1910	BLX603	BBSL1096099	same specimen	BBSL	female	1999	Bolivia	Santa Cruz
newly sequenced	Eucerinae	Exomalopsini	Exomalopsis (Phanomalopsis) trifasciata Brèthes, 1910	BLX604	BBSL467709	same specimen	BBSL	female	1999	Argentina	La Rioja
newly sequenced	Eucerinae	Exomalopsini	Exomalopsis (Stilbomalopsis) binotata Timberlake, 1980	BLX605	SMO309285	same specimen	BBSL	female	1991	Mexico	Guerrero
newly sequenced	Eucerinae	Exomalopsini	Exomalopsis (Stilbomalopsis) byersi Timberlake, 1980	BLX606	BBSL720799	same specimen	BBSL	female	1989	Mexico	Jalisco
newly sequenced	Eucerinae	Exomalopsini	Exomalopsis (Stilbomalopsis) solani Cockerell, 1896	BLX607	CAVE24789	same specimen	BBSL	female	2010	USA	New Mexico
newly sequenced	Eucerinae	Exomalopsini	Exomalopsis (Stilbomalopsis) solidaginis Cockerell, 1898	BLX608	USGSDRO181960	same specimen	BBSL	female	2010	USA	Arkansas
newly sequenced	Eucerinae	Exomalopsini	Exomalopsis diminuta Silveira, 1996	BLX669	IHY3380	same specimen	UFMG	female	1997	Brazil	Minas Gerais
newly sequenced	Eucerinae	Tapinotaspidini	Arhysoceble picta (Friese, 1899)	BLX498	UNB003560	same specimen	UNB	male	2017	Brazil	Rio Grande do Sul
newly sequenced	Eucerinae	Tapinotaspidini	Caenonomada unicalcarata (Ducke, 1908)	LBCA-0230	-	same specimen	RPSP	female	2014	Brazil	Ceará
newly sequenced	Eucerinae	Tapinotaspidini	Chalepogenus goeldianus (Friese, 1899)	BLX493	UNB003558	same specimen	UNB	male	2012	Brazil	Rio Grande do Sul
newly sequenced	Eucerinae	Tapinotaspidini	Chalepogenus parvus Roig-Alsina, 1997	BLX481	UNB89424	same specimen	UNB	male	2008	Argentina	Cordoba
newly sequenced	Eucerinae	Tapinotaspidini	Chalepogenus rozeni Roig-Alsina, 1999	BLX475	-	same specimen	RPSP	male	2016	Chile	Region Metropolitana
newly sequenced	Eucerinae	Tapinotaspidini	Monoeca campestris Aguiar, 2012	BLX482	UNB89667	same specimen	UNB	female	2014	Brazil	Destrito Federal
newly sequenced	Eucerinae	Tapinotaspidini	Monoeca pluricincta (Vachal, 1909)	BLX480	UNB089484	same specimen	UNB	female	2011	Brazil	Destrito Federal
newly sequenced	Eucerinae	Tapinotaspidini	Paratetrapedia punctata Aguiar & Melo, 2011	BLX487	UNB089615	same specimen	UNB	male	2009	Brazil	Minas Gerais
newly sequenced	Eucerinae	Tapinotaspidini	Tapinotaspis chalybae (Friese, 1899)	BLX621	-	same specimen	UNB	female	2008	Argentina	Cordoba
Bossert et al. 2019	Eucerinae	Tapinotaspidini	Tapinotaspoides serraticornis (Friese, 1899)	-	-	-	-	-	-	-	-
Bossert et al. 2019	Eucerinae	Tapinotaspidini	Tapinotaspoides sp.	-	-	-	-	-	-	-	-
newly sequenced	Eucerinae	Tapinotaspidini	Trigonopedia sp.	BLX765	FDP202183	same specimen	BBSL	?	1999	Bolivia	Santa Cruz
newly sequenced	Eucerinae	Tapinotaspidini	Tropidopedia flavolineata Aguiar & Melo, 2007	BLX485	UNB89469	same specimen	UNB	female	2008	Brazil	Minas Gerais
newly sequenced	Eucerinae	Tapinotaspidini	Xanthopedia sp.	BLX497	UNB089618	same specimen	UNB	female	2014	Brazil	Destrito Federal
newly sequenced	Nomadinae	Ericrocidini	Acanthopus excellens Schrottky, 1902	BLX659	-	same specimen	RPSP	female	2012	Brazil	São Paulo
newly sequenced	Nomadinae	Ericrocidini	Mesoplia sp.	BLX662	RPSP0872	same specimen	RPSP	female	2016	Brazil	São Paulo
Branstetter et al. 2017	Nomadinae	Melectini	Thyreus delumbatus (Vachal, 1903)	BND988	-	-	-	-	-	-	-
Grab et al. 2019*	Nomadinae	Nomadini	Nomada luteoloides Robertson, 1895	-	-	-	-	-	-	-	-
Grab et al. 2019*	Nomadinae	Nomadini	Nomada maculata Cresson, 1863	-	-	-	-	-	-	-	-
newly sequenced	Nomadinae	Osirini	Parepeolus aterrimus (Friese, 1906)	BLX653	-	same specimen	UNB	?	2008	Brazil	Mato Grosso
newly sequenced	Nomadinae	Osirini	Protosiris gigas Melo, 2006	BLX655	-	same specimen	UNB	female	2005	Brazil	Paraná
Branstetter et al. 2017	Xylocopinae	Allodapini	Exoneura bicolor Smith, 1854	BND682	-	-	-	-	-	-	-
Blaimer et al. 2018	Xylocopinae	Allodapini	Hasinamelissa tulearensis (Michener, 1977)	-	-	-	-	-	-	-	-
Blaimer et al., 2018	Xylocopinae	Allodapini	Macrogalea ellioti (Saussure, 1890)	-	-	-	-	-	-	-	-
Grab et al. 2019*	Xylocopinae	Ceratinini	Ceratina calcarata Robertson, 1900	HC49	-	-	-	-	-	-	-
Grab et al. 2019*	Xylocopinae	Ceratinini	Ceratina dupla Say, 1837	HC51	-	-	-	-	-	-	-
Grab et al. 2019*	Xylocopinae	Ceratinini	Ceratina mikmaqi Rehan and Sheffield, 2011	HC54	-	-	-	-	-	-	-
Blaimer et al., 2018	Xylocopinae	Ceratinini	Ceratina smaragdula (Fabricius, 1787)	-	-	-	-	-	-	-	-
Bossert et al. 2019	Xylocopinae	Ctenoplectrini	Ctenoplectra albolimbata Magretti, 1895	-	-	-	-	-	-	-	-
Branstetter et al. 2017	Xylocopinae	Manuelini	Manuelia gayatina (Spinola, 1851)	BND1255
Blaimer et al., 2018	Xylocopinae	Manuelini	Manuelia gayi (Spinola, 1851)	-	-	-	-	-	-	-	-
Bossert et al. 2019	Xylocopinae	Tetrapediini	Tetrapedia maura Cresson, 1878	-	-	-	-	-	-	-	-
Blaimer et al., 2018	Xylocopinae	Xylocopini	Xylocopa flavorufa (De Geer, 1778)	-	-	-	-	-	-	-	-
Blaimer et al., 2018	Xylocopinae	Xylocopini	Xylocopa pubescens Spinola, 1838	-	-	-	-	-	-	-	-
Grab et al. 2019*	Xylocopinae	Xylocopini	Xylocopa virginica (Linnaeus, 1771)	HC56	-	-	-	-	-	-	-
Supplementary References
Bankevich A., Nurk S., Antipov D., Gurevich A.A., Dvorkin M., Kulikov A.S., Lesin V.M., Nikolenko S.I., Pham S., Prjibelski A.D., Pyshkin A. V., Sirotkin A. V., Vyahhi N., Tesler G., Alekseyev M.A., Pevzner P.A. 2012. SPAdes: A new genome assembly algorithm and its applications to single-cell sequencing. J. Comput. Biol. 19:455–477.
Blaimer B.B., Mawdsley J.R., Brady S.G. 2018. Multiple origins of sexual dichromatism and aposematism within large carpenter bees. Evolution (N. Y). 72:1874–1889.
Bossert S., Murray E.A., Almeida E.A.B., Brady S.G., Blaimer B.B., Danforth B.N. 2019. Combining transcriptomes and ultraconserved elements to illuminate the phylogeny of Apidae. Mol. Phylogenet. Evol. 130:121–131.
Branstetter M.G., Danforth B.N., Pitts J.P., Faircloth B.C., Ward P.S., Buffington M.L., Gates M.W., Kula R.R., Brady S.G. 2017. Phylogenomic Insights into the Evolution of Stinging Wasps and the Origins of Ants and Bees. Curr. Biol. 27:1019–1025.
Dorchin A., López-Uribe M.M., Praz C.J., Griswold T., Danforth B.N. 2018. Phylogeny, new generic-level classification, and historical biogeography of the Eucera complex (Hymenoptera: Apidae). Mol. Phylogenet. Evol. 119:81–92.
Faircloth B.C. 2016. PHYLUCE is a software package for the analysis of conserved genomic loci. Bioinformatics. 32:786–788.
Grab H., Branstetter M.G., Amon N., Urban-Mead K.R., Park M.G., Gibbs J., Blitzer E.J., Poveda K., Loeb G., Danforth B.N. 2019. Agriculturally dominated landscapes reduce bee phylogenetic diversity and pollination services. Science (80-. ). 363:282–284.
VouchDep legend
AMNH	American Museum of Natural Hystory - USA
BBSL	Bee Biology and Systematic Laboratory: United States Department of Agriculture (USDA) - USA
FEM	Frost Entomological Museum, Penn State University - USA
MSBA	Museum of Southwestern Biology: University of New Mexico (UNM) - USA
Neuchâtel	University of Neuchâtel - Switzerland
PCYU	Packer Collection: York University - Canada
RPSP	Coleção JMF Camargo: FFCLRP-USP - Brazil
SMNH	The Steinhardt Museum of Natural History - Israel
UFMG	Centro de coleções taxonomicas: Universidade Federal de Minas Gerais - Brazil
UNB	Universidade de Brasilia - Brazil

## Sheet: S2-Sequencing_info
Extraction code	Species	i7 Primer	i5 Primer	i7+i5 Demultiplex Tag	# reads	Total contigs		UCE contigs					Sequencing center
						# contigs	mean length	# contigs	total bp	mean length	Coverage mean	Coverage std	Location	Sequencing equipment
BLX445	Alloscirtetica paraguayensis (Friese, 1909)	iTru7_110_04	iTru5_17_H	CTGCACTT+AATTCCGG	1813304	106076	262.393	2199	2706903	1230.97	60.1274	107.96	University of Utah	Illumina HiSeq 2500 - PE125
BLX446	Alloscirtetica porteri (Ruiz, 1938)	iTru7_110_05	iTru5_18_A	CGCTTAAC+ACGCTTCT	1548455	166648	238.075	2180	2460124	1128.5	28.9	60.5779	University of Utah	Illumina HiSeq 2500 - PE125
BLX448	Canephorula apiformis (Friese, 1908)	iTru7_110_07	iTru5_18_C	ACAGCAAC+ACCTTCGA	1458817	158100	94.5259	1882	713141	378.93	26.8917	170.164	University of Utah	Illumina HiSeq 2500 - PE125
BLX449	Dasyhalonia (Dasyhalonia) mimetica (Brèthes, 1910)	iTru7_110_08	iTru5_18_D	GGAAGGAT+CATCAACC	292508	13900	185.831	1902	742441	390.35	22.0459	72.2062	Novogene	Illumina HiSeqX - PE150
BLX452	Florilegus (Euflorilegus) festivus (Smith, 1854)	iTru7_110_11	iTru5_18_G	GTCATCGA+CCACATTG	3136580	293433	268.389	2219	3401231	1532.78	65.9469	131.13	University of Utah	Illumina HiSeq 2500 - PE125
BLX454	Florilegus (Florirapitor) melectoides (Smith, 1879)	iTru7_111_01	iTru5_13_A	CGATAGAG+GGTATAGG	1587991	42423	341.664	2219	2249105	1013.57	76.9898	157.489	University of Utah	Illumina HiSeq 2500 - PE125
BLX456	Gaesischia (Agaesischia) patellicornis (Ducke, 1910)	iTru7_111_03	iTru5_13_C	TGGAGAGT+CGCAATGT	1717155	71691	275.969	2221	2077200	935.25	69.5003	147.545	University of Utah	Illumina HiSeq 2500 - PE125
BLX457	Gaesischia (Gaesischia) araguaiana Urban, 1968	iTru7_111_04	iTru5_13_D	TCAGACGA+ATCCACGA	2097664	179535	250.989	2228	2930380	1315.25	57.8612	117.471	University of Utah	Illumina HiSeq 2500 - PE125
BLX460	Melissoptila ochromelaena (Moure, 1943)	iTru7_111_07	iTru5_13_G	CGGTTGTT+GAACCTTC	3375205	259459	315.006	2180	3009216	1380.37	58.4385	122.7	University of Utah	Illumina HiSeq 2500 - PE125
BLX461	Melissoptila paraguayensis (Brèthes, 1909)	iTru7_111_08	iTru5_13_H	TCCGTATG+GCTTCACA	2015208	136373	319.177	2132	2446959	1147.73	43.0543	110.744	University of Utah	Illumina HiSeq 2500 - PE125
BLX462	Micronychapis duckei (Friese, 1908)	iTru7_111_09	iTru5_14_A	TGTGGTAC+TCCGATCA	1884625	84489	226.456	2137	1031680	482.77	86.1543	208.254	University of Utah	Illumina HiSeq 2500 - PE125
BLX463	Pachysvastra leucocephala (Bertoni & Schrottky, 1910)	iTru7_111_10	iTru5_14_B	AGAACGAG+GGTGATGA	1006555	77070	212.829	2173	1694772	779.92	45.4481	103.355	University of Utah	Illumina HiSeq 2500 - PE125
BLX466	Svastrides melanura (Spinola, 1851)	iTru7_112_01	iTru5_14_E	ACCATCCA+AATCGCTG	1625718	119136	278.547	2185	2990733	1368.76	42.2866	94.6796	University of Utah	Illumina HiSeq 2500 - PE125
BLX467	Thygater (Thygater) analis (Lepeletier, 1841)	iTru7_112_02	iTru5_14_F	CACACATG+CCAACACT	1626931	116366	201.663	2181	2210923	1013.72	48.9193	95.7897	University of Utah	Illumina HiSeq 2500 - PE125
BLX468	Thygater (Neactarodiaeta) paranaensis Urban, 1967	iTru7_112_03	iTru5_14_G	CTTGTCGA+GGAACATG	1046417	66247	225.535	2159	1305321	604.6	56.4005	139.325	University of Utah	Illumina HiSeq 2500 - PE125
BLX470	Trichocerapis mirabilis (Smith, 1865)	iTru7_112_05	iTru5_15_A	AGTTGGCT+CGACCTAA	413647	41919	152.901	1910	815028	426.72	20.2474	37.3468	University of Utah	Illumina HiSeq 2500 - PE125
BLX475	Chalepogenus rozeni Roig-Alsina, 1999	iTru7_112_10	iTru5_15_F	GTCTGATC+CTTCACTG	2250427	173469	254.373	2246	2178862	970.11	77.8964	147.57	University of Utah	Illumina HiSeq 2500 - PE125
BLX480	Monoeca pluricincta (Vachal, 1909)	iTru7_109_03	iTru5_17_C	CATTCGGT+TTGCAACG	3064883	178444	248.87	2239	2273848	1015.56	71.0725	150.08	University of Utah	Illumina HiSeq 2500 - PE125
BLX481	Chalepogenus parvus Roig-Alsina, 1997	iTru7_109_04	iTru5_17_D	TCGGTTAC+AGTCAGGT	1851749	119259	291.334	2203	2792225	1267.46	56.7432	97.1528	University of Utah	Illumina HiSeq 2500 - PE125
BLX482	Monoeca campestris Aguiar, 2012	iTru7_109_05	iTru5_17_E	AAGTCGAG+CAGCATAC	2399653	236479	237.762	2230	2474112	1109.47	58.1801	119.047	University of Utah	Illumina HiSeq 2500 - PE125
BLX485	Tropidopedia flavolineata Aguiar & Melo, 2007	iTru7_109_08	iTru5_17_H	GTATTGGC+AATTCCGG	5159949	240700	384.664	2246	3352086	1492.47	112.907	233.211	University of Utah	Illumina HiSeq 2500 - PE125
BLX487	Paratetrapedia punctata Aguiar & Melo, 2011	iTru7_109_10	iTru5_18_B	TGGCACTA+TATGCGGT	1810591	104003	304.549	2183	3186434	1459.66	54.8113	97.3746	University of Utah	Illumina HiSeq 2500 - PE125
BLX493	Chalepogenus goeldianus (Friese, 1899)	iTru7_109_09	iTru5_13_E	AGTCGCTT+CTCCTGAA	2297853	242716	283.204	2212	2979379	1346.92	55.5604	97.3271	University of Utah	Illumina HiSeq 2500 - PE125
BLX497	Xanthopedia sp.	iTru7_110_01	iTru5_14_A	ATGACCAG+TCCGATCA	4636380	283769	338.25	2266	2648860	1168.96	85.2405	213.802	University of Utah	Illumina HiSeq 2500 - PE125
BLX498	Arhysoceble picta (Friese, 1899)	iTru7_110_02	iTru5_14_B	AACCGTTC+GGTGATGA	3041319	304783	250.965	2264	2925091	1292	60.7555	114.194	University of Utah	Illumina HiSeq 2500 - PE125
BLX503	Alepidoscelis sp.	iTru7_110_07	iTru5_14_G	ACAGCAAC+GGAACATG	4049645	285381	311.852	2312	2769887	1198.05	91.7075	197.268	University of Utah	Illumina HiSeq 2500 - PE125
BLX504	Ancyloscelis apiformis (Fabricius, 1793)	iTru7_110_08	iTru5_14_H	GGAAGGAT+CTTCGGTT	2170621	137243	229.321	2251	2410003	1070.64	52.5361	100.51	University of Utah	Illumina HiSeq 2500 - PE125
BLX505	Diadasia (Diadasipis) chilensis (Spinola, 1851)	iTru7_110_09	iTru5_15_A	GGCGTTAT+CGACCTAA	1961961	246090	242.547	2220	2740444	1234.43	31.835	51.747	University of Utah	Illumina HiSeq 2500 - PE125
BLX506	Diadasina riparia (Ducke, 1907)	iTru7_110_10	iTru5_15_B	CTGTTGAC+AACCGTGT	2943526	340497	292.921	2250	3358826	1492.81	43.5224	74.458	University of Utah	Illumina HiSeq 2500 - PE125
BLX507	Leptometriella separata (Holmberg, 1903)	iTru7_110_11	iTru5_15_C	GTCATCGA+ACCATGTC	3739720	284770	216.519	2284	1953303	855.21	75.668	150.515	University of Utah	Illumina HiSeq 2500 - PE125
BLX508	Meliphilopsis melanandra Roig-Alsina, 1994	iTru7_110_12	iTru5_15_D	TGACTTCG+ACAAGACG	3087438	571624	184.945	2210	2855227	1291.96	32.3516	62.6194	University of Utah	Illumina HiSeq 2500 - PE125
BLX509	Melitomella murihirta (Cockerell, 1912)	iTru7_111_01	iTru5_15_E	CGATAGAG+TGATAGGC	2870861	162108	275.067	2265	2385070	1053.01	64.6226	119.84	University of Utah	Illumina HiSeq 2500 - PE125
BLX510	Ptilothrix sp.	iTru7_111_02	iTru5_15_F	TTCGTTGG+CTTCACTG	4279225	304077	348.978	2274	3202594	1408.35	79.1927	171.533	University of Utah	Illumina HiSeq 2500 - PE125
BLX511	Toromelissa nemaglossa (Toro & Ruz, 1969)	iTru7_111_03	iTru5_15_G	TGGAGAGT+GCCTATGT	4038226	240884	396.651	2259	3338026	1477.66	82.2089	158.184	University of Utah	Illumina HiSeq 2500 - PE125
BLX512	Eremapis parvula Ogloblin, 1956	iTru7_111_04	iTru5_15_H	TCAGACGA+CATGGATC	1551418	53077	138.016	2133	818447	383.71	54.1109	168.793	University of Utah	Illumina HiSeq 2500 - PE125
BLX513	Exomalopsis (Diomalopsis) bicelularis Michener & Moure, 1957	iTru7_111_05	iTru5_16_A	GACGAATG+GACATCTC	5131173	145440	264.143	2238	1247631	557.48	74.7267	186.769	University of Utah	Illumina HiSeq 2500 - PE125
BLX515	Exomalopsis (Phanomalopsis) solitaria Brèthes, 1910	iTru7_111_07	iTru5_16_C	CGGTTGTT+AATCCAGC	2172686	32427	238.866	2094	787669	376.16	58.0811	118.53	University of Utah	Illumina HiSeq 2500 - PE125
BLX516	Anthophorula (Isomalopsis) niveata (Friese, 1908)	iTru7_111_08	iTru5_16_D	TCCGTATG+ATCGTGGT	1958746	29130	241.608	2151	868971	403.98	70.4556	173.249	University of Utah	Illumina HiSeq 2500 - PE125
BLX519	Teratognatha modesta Ogloblin, 1956	iTru7_111_11	iTru5_16_G	CTTCGTTC+CCGTAACT	2637009	62053	230.818	2307	1418336	614.8	119.349	235.025	University of Utah	Illumina HiSeq 2500 - PE125
BLX528	Alloscirtetica lanosa Urban, 1971	iTru7_112_08	iTru5_17_H	CCTACTGA+AATTCCGG	832274	82630	128.694	2052	1009043	491.74	27.9935	162.073	University of Utah	Illumina HiSeq 2500 - PE125
BLX531	Ancyloscelis ursinus Haliday, 1836	iTru7_112_11	iTru5_18_C	TTCAGGAG+ACCTTCGA	1409564	68987	221.393	2267	1858926	819.99	52.393	101.757	University of Utah	Illumina HiSeq 2500 - PE125
BLX532	Ancyloscelis ursinus Haliday, 1836	iTru7_112_12	iTru5_18_D	ACGATGAC+CATCAACC	2196230	284722	183.662	2280	2336160	1024.63	50.3938	100.754	University of Utah	Illumina HiSeq 2500 - PE125
BLX533	Alepidoscelis mamillata Roig-Alsina, 1998	iTru7_109_01	iTru5_18_E	CTCGTCTT+AAGTGCAG	3572267	216555	311.837	2323	2644149	1138.25	110.762	236.93	University of Utah	Illumina HiSeq 2500 - PE125
BLX534	Ancyloscelis sejunctus Cockerell, 1933	iTru7_109_02	iTru5_18_F	CGAACTGT+CTTACAGC	2165161	246305	264.076	2277	2842429	1248.32	45.8624	80.1261	University of Utah	Illumina HiSeq 2500 - PE125
BLX535	Diadasia (Coquillettapis) australis (Cresson, 1878)	iTru7_109_03	iTru5_18_G	CATTCGGT+CCACATTG	2047292	176895	338.038	2255	2953202	1309.62	48.3843	83.0783	University of Utah	Illumina HiSeq 2500 - PE125
BLX536	Diadasia (Coquillettapis) megamorpha Cockerell, 1898	iTru7_109_04	iTru5_18_H	TCGGTTAC+GGCGAATA	2592882	148963	235.52	2237	1451215	648.73	84.9553	179.173	University of Utah	Illumina HiSeq 2500 - PE125
BLX537	Diadasia (Dasiapis) ochracea (Cockerell, 1903)	iTru7_109_05	iTru5_14_A	AAGTCGAG+TCCGATCA	2138023	246620	241.565	2178	2270255	1042.36	40.8994	92.1041	University of Utah	Illumina HiSeq 2500 - PE125
BLX538	Diadasia (Dasiapis) pereyrae (Holmberg, 1903)	iTru7_109_06	iTru5_14_B	TATCGGTC+GGTGATGA	2897736	267204	239.606	2267	2275055	1003.55	72.1035	156.479	University of Utah	Illumina HiSeq 2500 - PE125
BLX539	Diadasia (Dasiapis) tropicalis (Cockerell, 1918)	iTru7_109_07	iTru5_14_C	TATTCGCC+AACAAGGC	892604	7731	283.483	1504	541439	360	8.62269	75.1696	University of Utah	Illumina HiSeq 2500 - PE125
BLX540	Diadasia (Diadasia) enavata (Cresson, 1872)	iTru7_109_08	iTru5_14_D	GTATTGGC+ACAGTTCG	3678433	336496	295.065	2280	2952538	1294.97	58.7146	109.827	University of Utah	Illumina HiSeq 2500 - PE125
BLX541	Diadasina sp.	iTru7_109_09	iTru5_14_E	AGTCGCTT+AATCGCTG	2730407	287749	248.749	2275	2486492	1092.96	59.4746	116.355	University of Utah	Illumina HiSeq 2500 - PE125
BLX542	Meliphilopsis ochrandra Roig-Alsina, 1994	iTru7_109_10	iTru5_14_F	TGGCACTA+CCAACACT	1968029	352836	158.76	2202	1888142	857.47	38.6772	129.219	University of Utah	Illumina HiSeq 2500 - PE125
BLX543	Melitoma segmentaria (Fabricius, 1804)	iTru7_109_11	iTru5_14_G	GGTTGTCA+GGAACATG	2443359	104407	229.179	2190	1429438	652.71	48.2649	180.289	University of Utah	Illumina HiSeq 2500 - PE125
BLX544	Melitoma taurea (Say, 1837)	iTru7_109_12	iTru5_14_H	AACCTCCT+CTTCGGTT	3887474	116347	308.478	2243	1873966	835.47	107.843	220.622	University of Utah	Illumina HiSeq 2500 - PE125
BLX546	Ptilothrix sumichrasti (Cresson, 1878)	iTru7_110_02	iTru5_15_B	AACCGTTC+AACCGTGT	3342809	306181	309.171	2301	2617526	1137.56	71.1846	159.89	University of Utah	Illumina HiSeq 2500 - PE125
BLX547	Ptilothrix tricolor (Friese, 1906)	iTru7_110_03	iTru5_15_C	TCCAATCG+ACCATGTC	4222224	257927	293.167	2272	2381185	1048.06	75.6202	173.044	University of Utah	Illumina HiSeq 2500 - PE125
BLX550	Dasyhalonia (Pachyhalonia) sapucacensis (Cockerell, 1918)	iTru7_110_06	iTru5_15_F	CACCACTA+CTTCACTG	1335075	143380	101.375	2028	840139	414.27	65.7939	297.212	University of Utah	Illumina HiSeq 2500 - PE125
BLX551	Eucera (Cemolobus) ipomeae (Robertson, 1891)	iTru7_110_07	iTru5_15_G	ACAGCAAC+GCCTATGT	3852456	208448	243.594	2198	1590423	723.58	105.019	265.709	University of Utah	Illumina HiSeq 2500 - PE125
BLX552	Eucera (Synhalonia) actuosa (Cresson, 1878)	iTru7_110_08	iTru5_15_H	GGAAGGAT+CATGGATC	837732	47235	155.134	1998	839247	420.04	37.6124	177.769	University of Utah	Illumina HiSeq 2500 - PE125
BLX554	Protohalonia venustra (Timberlake, 1961)	iTru7_110_10	iTru5_16_B	CTGTTGAC+CCTATTGG	2097318	172143	189.255	2219	1661370	748.7	72.2352	156.2	University of Utah	Illumina HiSeq 2500 - PE125
BLX556	Eucera (Syntrichalonia) fuliginea (LaBerge, 1994)	iTru7_110_12	iTru5_16_D	TGACTTCG+ATCGTGGT	3471972	137576	282.564	2202	1509401	685.47	119.331	259.007	University of Utah	Illumina HiSeq 2500 - PE125
BLX558	Eucera (Tetralonia) junodi (Friese, 1909)	iTru7_111_02	iTru5_16_F	TTCGTTGG+CGATGTTC	2152773	182373	262.204	2200	2304786	1047.63	45.7332	120.203	University of Utah	Illumina HiSeq 2500 - PE125
BLX559	Eucera lippiae (Cockerell, 1904)	iTru7_111_03	iTru5_16_G	TGGAGAGT+CCGTAACT	1229777	70033	276.048	2179	2159798	991.19	40.2255	70.4594	University of Utah	Illumina HiSeq 2500 - PE125
BLX560	Eucera (Xenoglossa) strenua (Cresson, 1878)	iTru7_111_04	iTru5_16_H	TCAGACGA+GTCAACAG	2129921	130483	266.602	2190	2079842	949.7	54.4025	107.613	University of Utah	Illumina HiSeq 2500 - PE125
BLX561	Eucera brevifelator (LaBerge, 1957)	iTru7_111_05	iTru5_17_A	GACGAATG+CCAGTATC	2294280	99180	254.887	2177	1477710	678.78	79.1378	173.662	University of Utah	Illumina HiSeq 2500 - PE125
BLX562	Eucera (Xenoglossodes) salviae (LaBerge, 1989)	iTru7_111_06	iTru5_17_B	CATGAGGA+TCAGTAGG	1088599	58805	239.355	2156	1340451	621.73	53.7705	153.873	University of Utah	Illumina HiSeq 2500 - PE125
BLX563	Eucera (Xenoglossodes) albata (Cresson, 1872)	iTru7_111_07	iTru5_17_C	CGGTTGTT+TTGCAACG	1083737	40125	172.064	1974	989132	501.08	45.7797	254.485	University of Utah	Illumina HiSeq 2500 - PE125
BLX564	Eucera imitatrix (Cockerell and Porter, 1899)	iTru7_111_08	iTru5_17_D	TCCGTATG+AGTCAGGT	1042807	35943	233.639	2115	1206806	570.59	59.6938	122.418	University of Utah	Illumina HiSeq 2500 - PE125
BLX565	Florilegus (Euflorilegus) affinis Urban, 1970	iTru7_111_09	iTru5_17_E	TGTGGTAC+CAGCATAC	1408373	232814	166.683	2200	2309245	1049.66	34.753	72.2617	University of Utah	Illumina HiSeq 2500 - PE125
BLX566	Gaesischia (Gaesischia) fulgurans (Holmberg, 1903)	iTru7_111_10	iTru5_17_F	AGAACGAG+ACCGGTTA	882381	69395	252.891	2148	2054896	956.66	24.951	66.3374	University of Utah	Illumina HiSeq 2500 - PE125
BLX568	Gaesischia (Gaesischiana) exul Michener, LaBerge & Moure, 1955	iTru7_111_12	iTru5_17_H	CCAATAGG+AATTCCGG	1520924	76014	182.066	2166	1224129	565.16	74.7553	167.22	University of Utah	Illumina HiSeq 2500 - PE125
BLX569	Gaesischia (Gaesischiopsis) flavoclypeata Michener, LaBerge & Moure, 1955	iTru7_112_01	iTru5_18_A	ACCATCCA+ACGCTTCT	1875797	35230	180.155	2093	850961	406.57	122.942	285.895	University of Utah	Illumina HiSeq 2500 - PE125
BLX570	Gaesischia (Gaesischiopsis) sparsa (Brèthes, 1910)	iTru7_112_02	iTru5_18_B	CACACATG+TATGCGGT	2555995	249544	199.209	2251	2079096	923.63	74.8905	163.975	University of Utah	Illumina HiSeq 2500 - PE125
BLX571	Gaesochira obscura (Smith, 1879)	iTru7_112_03	iTru5_18_C	CTTGTCGA+ACCTTCGA	918111	126973	122.162	2130	1389236	652.22	33.3326	141.778	University of Utah	Illumina HiSeq 2500 - PE125
BLX573	Martinapis (Martinapis) luteicornis (Cockerell, 1896)	iTru7_112_05	iTru5_18_E	AGTTGGCT+AAGTGCAG	2560175	211327	274.617	2220	2352552	1059.71	54.0198	115.498	University of Utah	Illumina HiSeq 2500 - PE125
BLX574	Martinapis (Martinapis) occidentalis Zavortink and LaBerge, 1976	iTru7_112_06	iTru5_18_F	CCGGAATT+CTTACAGC	1453824	70861	246.387	2151	1771432	823.54	44.2939	111.727	University of Utah	Illumina HiSeq 2500 - PE125
BLX576	Melissoptila pinguis (Cresson, 1878)	iTru7_112_08	iTru5_18_H	CCTACTGA+GGCGAATA	2156547	130359	235.157	2128	1408845	662.05	72.1819	191.93	University of Utah	Illumina HiSeq 2500 - PE125
BLX577	Simanthedon linsleyi Zavortink, 1975	iTru7_112_09	iTru5_13_A	TGTGAAGC+GGTATAGG	1407945	69880	260.595	2154	1878990	872.33	42.3922	70.1184	University of Utah	Illumina HiSeq 2500 - PE125
BLX579	Svastra (Anthedonia) nevadensis (Cresson, 1874)	iTru7_112_11	iTru5_13_C	TTCAGGAG+CGCAATGT	1391605	83462	230.064	2121	1594664	751.85	43.2322	112.15	University of Utah	Illumina HiSeq 2500 - PE125
BLX580	Svastra (Brachymelissodes) cressonii (Dalla Torre, 1896)	iTru7_112_12	iTru5_13_D	ACGATGAC+ATCCACGA	1789335	203310	101.764	1983	922983	465.45	44.377	182.308	University of Utah	Illumina HiSeq 2500 - PE125
BLX584	Svastra (Epimelissodes) sabinensis (Cockerell, 1924)	iTru7_109_04	iTru5_13_H	TCGGTTAC+GCTTCACA	2405523	260647	152.17	2156	1755815	814.39	55.7938	130.807	University of Utah	Illumina HiSeq 2500 - PE125
BLX585	Svastra (Svastra) maculata Urban, 1998	iTru7_109_05	iTru5_15_A	AAGTCGAG+CGACCTAA	596394	56342	161.279	2031	1342762	661.13	20.3119	74.4164	Novogene	Illumina HiSeqX - PE150
BLX588	Anthophorula (Anthophorisca) consobrina (Timberlake, 1980)	iTru7_109_08	iTru5_15_D	GTATTGGC+ACAAGACG	3001825	146041	251.06	2278	2042545	896.64	90.5552	183.785	University of Utah	Illumina HiSeq 2500 - PE125
BLX589	Anthophorula (Anthophorisca) exilis (Timberlake, 1980)	iTru7_109_09	iTru5_15_E	AGTCGCTT+TGATAGGC	5670933	142667	289.155	2272	1278430	562.69	102.033	215.702	University of Utah	Illumina HiSeq 2500 - PE125
BLX590	Anthophorula (Anthophorisca) nitens (Cockerell, 1915)	iTru7_109_10	iTru5_15_F	TGGCACTA+CTTCACTG	3001285	230023	203.643	2282	2044072	895.74	72.7763	163.81	University of Utah	Illumina HiSeq 2500 - PE125
BLX591	Anthophorula (Anthophorisca) sidae (Cockerell, 1897)	iTru7_109_11	iTru5_15_G	GGTTGTCA+GCCTATGT	4663948	116652	260.311	2282	1366662	598.89	138.914	300.492	University of Utah	Illumina HiSeq 2500 - PE125
BLX592	Anthophorula (Anthophorisca) texana (Friese, 1899)	iTru7_109_12	iTru5_15_H	AACCTCCT+CATGGATC	2817187	58018	232.555	2226	1285483	577.49	104.786	228.6	University of Utah	Illumina HiSeq 2500 - PE125
BLX593	Anthophorula (Anthophorula) albata (Timberlake, 1947)	iTru7_109_05	iTru5_16_A	AAGTCGAG+GACATCTC	3080310	42588	258.903	2172	1191579	548.61	59.8321	168.588	University of Utah	Illumina HiSeq 2500 - PE125
BLX594	Anthophorula (Anthophorula) albicans (Provancher, 1896)	iTru7_109_06	iTru5_16_B	TATCGGTC+CCTATTGG	2222429	25599	290.366	2169	1271936	586.42	55.0941	118.81	University of Utah	Illumina HiSeq 2500 - PE125
BLX595	Anthophorula (Anthophorula) crenulata (Timberlake, 1980)	iTru7_109_07	iTru5_16_C	TATTCGCC+AATCCAGC	2417053	131293	294.847	2302	2448311	1063.56	67.7903	126.22	University of Utah	Illumina HiSeq 2500 - PE125
BLX596	Anthophorula (Anthophorula) euphorbiae (Timberlake, 1947)	iTru7_109_08	iTru5_16_D	GTATTGGC+ATCGTGGT	2115203	19768	222.348	2063	872396	422.88	57.2272	154.68	University of Utah	Illumina HiSeq 2500 - PE125
BLX597	Exomalopsis (Exomalopsis) mellipes Cresson, 1878	iTru7_109_09	iTru5_16_E	AGTCGCTT+ATGCGTCA	4166885	111316	229.564	2254	1433807	636.12	111.883	268.038	University of Utah	Illumina HiSeq 2500 - PE125
BLX598	Exomalopsis (Exomalopsis) pubescens Cresson, 1865	iTru7_109_10	iTru5_16_F	TGGCACTA+CGATGTTC	2522126	24769	237.153	2130	848012	398.13	71.7963	159.32	University of Utah	Illumina HiSeq 2500 - PE125
BLX599	Exomalopsis (Exomalopsis) similis Cresson, 1865	iTru7_109_11	iTru5_16_G	GGTTGTCA+CCGTAACT	4000148	89611	240.136	2275	1462391	642.81	85.7159	215.378	University of Utah	Illumina HiSeq 2500 - PE125
BLX600	Exomalopsis (Exomalopsis) sp. 1	iTru7_109_12	iTru5_16_H	AACCTCCT+GTCAACAG	2670445	51902	223.322	2259	1415963	626.81	85.5438	206.539	University of Utah	Illumina HiSeq 2500 - PE125
BLX601	Exomalopsis (Exomalopsis) sp. 2	iTru7_110_01	iTru5_17_A	ATGACCAG+CCAGTATC	2573466	159269	253.618	2298	2247569	978.05	75.9195	177.749	University of Utah	Illumina HiSeq 2500 - PE125
BLX602	Exomalopsis (Phanomalopsis) snowi Cockerell, 1906	iTru7_110_02	iTru5_17_B	AACCGTTC+TCAGTAGG	3539870	90295	195.266	2232	1215998	544.8	85.3047	248.87	University of Utah	Illumina HiSeq 2500 - PE125
BLX603	Exomalopsis (Phanomalopsis) solitaria Brèthes, 1910	iTru7_110_03	iTru5_17_C	TCCAATCG+TTGCAACG	2554474	175161	244.913	2270	2433011	1071.81	73.699	150.652	University of Utah	Illumina HiSeq 2500 - PE125
BLX604	Exomalopsis (Phanomalopsis) trifasciata Brèthes, 1910	iTru7_110_04	iTru5_17_D	CTGCACTT+AGTCAGGT	2605774	63193	276.581	2215	1454255	656.55	70.8085	141.838	University of Utah	Illumina HiSeq 2500 - PE125
BLX605	Exomalopsis (Stilbomalopsis) binotata Timberlake, 1980	iTru7_110_05	iTru5_17_E	CGCTTAAC+CAGCATAC	3866503	141197	290.591	2312	1813790	784.51	130.111	266.287	University of Utah	Illumina HiSeq 2500 - PE125
BLX606	Exomalopsis (Stilbomalopsis) byersi Timberlake, 1980	iTru7_110_06	iTru5_17_F	CACCACTA+ACCGGTTA	5139051	56327	268.29	2253	1258757	558.7	148.438	300.147	University of Utah	Illumina HiSeq 2500 - PE125
BLX607	Exomalopsis (Stilbomalopsis) solani Cockerell, 1896	iTru7_110_07	iTru5_17_G	ACAGCAAC+CGGATCAA	6701917	351253	336.283	2336	3209187	1373.8	90.1413	182.278	University of Utah	Illumina HiSeq 2500 - PE125
BLX608	Exomalopsis (Stilbomalopsis) solidaginis Cockerell, 1898	iTru7_110_08	iTru5_17_H	GGAAGGAT+AATTCCGG	2269542	92610	347.613	2277	2636442	1157.86	59.9109	125.041	University of Utah	Illumina HiSeq 2500 - PE125
BLX609	Anthophorula (Isomalopsis) sp.	iTru7_110_09	iTru5_18_A	GGCGTTAT+ACGCTTCT	2933166	174770	241.542	2294	2120061	924.18	77.1898	158.481	University of Utah	Illumina HiSeq 2500 - PE125
BLX610	Chilimalopsis parvula Toro, 1976	iTru7_110_10	iTru5_18_B	CTGTTGAC+TATGCGGT	2352930	29456	208.494	2233	1067738	478.16	96.5991	240.163	University of Utah	Illumina HiSeq 2500 - PE125
BLX616	Eucera (Xenoglossodes) eriocarpi (Cockerell, 1898)	iTru7_111_04	iTru5_18_H	TCAGACGA+GGCGAATA	2899622	194085	236.732	2218	2211561	997.1	50.7069	113.198	University of Utah	Illumina HiSeq 2500 - PE125
BLX617	Eucera (Eucera) laxiscopa Alfken, 1935	iTru7_111_05	iTru5_13_A	GACGAATG+GGTATAGG	974941	61962	205.234	2110	1494913	708.49	29.1265	93.4345	University of Utah	Illumina HiSeq 2500 - PE125
BLX620	Svastrides zebra (Friese, 1908)	iTru7_111_08	iTru5_13_D	TCCGTATG+ATCCACGA	967083	41054	285.019	2155	1860844	863.5	36.2758	76.0169	University of Utah	Illumina HiSeq 2500 - PE125
BLX621	Tapinotaspis chalybae (Friese, 1899)	iTru7_111_09	iTru5_13_E	TGTGGTAC+CTCCTGAA	3123464	63886	260.002	2205	1479542	670.99	98.2554	191.626	University of Utah	Illumina HiSeq 2500 - PE125
BLX623	Tarsalia persica (Warncke, 1979)	iTru7_111_11	iTru5_13_G	CTTCGTTC+GAACCTTC	1857883	192993	154.633	2282	2350767	1030.13	37.1999	73.0352	University of Utah	Illumina HiSeq 2500 - PE125
BLX624	Svastrina subapicalis (Brèthes, 1910)	iTru7_111_12	iTru5_13_H	CCAATAGG+GCTTCACA	1889148	124168	178.455	2205	1795274	814.18	63.5387	130.03	University of Utah	Illumina HiSeq 2500 - PE125
BLX627	Tarsalia hirtipes Morawitz, 1894	iTru7_112_03	iTru5_14_C	CTTGTCGA+AACAAGGC	2915683	64064	157.806	2079	872373	419.61	75.4954	359.613	University of Utah	Illumina HiSeq 2500 - PE125
BLX628	Ancyla holtzi Friese, 1902	iTru7_112_04	iTru5_14_D	AGTCTCAC+ACAGTTCG	3007819	21167	163.923	1366	406809	297.81	31.0041	310.59	University of Utah	Illumina HiSeq 2500 - PE125
BLX630	Eucera (Eucera) parvicornis (Mocsáry, 1878)	iTru7_112_06	iTru5_14_F	CCGGAATT+CCAACACT	3202265	211463	212.703	2204	2391956	1085.28	53.8792	145.23	University of Utah	Illumina HiSeq 2500 - PE125
BLX636	Eucera (Eucera) nigrilabris Lepeletier, 1841	iTru7_112_12	iTru5_15_D	ACGATGAC+ACAAGACG	1087275	62923	211.038	2101	1870857	890.46	18.7967	66.1117	University of Utah	Illumina HiSeq 2500 - PE125
BLX638	Eucera (Eucera) albofasciata Friese, 1895	iTru7_109_02	iTru5_15_F	CGAACTGT+CTTCACTG	1899325	122876	208.957	2176	2147585	986.94	36.2795	95.6854	University of Utah	Illumina HiSeq 2500 - PE125
BLX639	Eucera (Eucera) pseudeucnemidae Risch, 1997	iTru7_109_03	iTru5_15_G	CATTCGGT+GCCTATGT	2768619	383776	128.972	2175	2421812	1113.48	40.3386	128.776	University of Utah	Illumina HiSeq 2500 - PE125
BLX641	Eucera (Eucera) vulpes Brullé, 1832	iTru7_109_05	iTru5_17_A	AAGTCGAG+CCAGTATC	1736247	202330	135.232	2126	2048570	963.58	25.2296	74.0556	University of Utah	Illumina HiSeq 2500 - PE125
BLX642	Eucera (Synhalonia) hungarica Friese, 1895	iTru7_109_06	iTru5_17_B	TATCGGTC+TCAGTAGG	1124781	40595	205.516	2090	1421537	680.16	29.7587	123.826	University of Utah	Illumina HiSeq 2500 - PE125
BLX648	Melissodes (Apomelissodes) apicata Lovell and Cockerell, 1906	iTru7_109_12	iTru5_17_H	AACCTCCT+AATTCCGG	1284450	46783	235.64	2068	1629215	787.82	32.1238	84.703	University of Utah	Illumina HiSeq 2500 - PE125
BLX653	Parepeolus aterrimus (Friese, 1906)	iTru7_110_05	iTru5_18_E	CGCTTAAC+AAGTGCAG	2690386	92617	232.511	2189	1746771	797.98	65.7755	125.563	University of Utah	Illumina HiSeq 2500 - PE125
BLX655	Protosiris gigas Melo, 2006	iTru7_110_07	iTru5_18_G	ACAGCAAC+CCACATTG	5907096	118374	257.321	2226	1617400	726.59	115.371	259.58	University of Utah	Illumina HiSeq 2500 - PE125
BLX659	Acanthopus excellens Schrottky, 1902	iTru7_110_11	iTru5_13_C	GTCATCGA+CGCAATGT	5053203	203024	290.056	2050	1639046	799.53	80.5876	231.047	University of Utah	Illumina HiSeq 2500 - PE125
BLX662	Mesoplia sp.	iTru7_111_02	iTru5_13_F	TTCGTTGG+TCGATGAC	3620070	164486	188.125	2070	1495633	722.53	64.5413	192.902	University of Utah	Illumina HiSeq 2500 - PE125
BLX669	Exomalopsis diminuta Silveira, 1996	iTru7_110_02	iTru5_13_B	AACCGTTC+CATTGACG	3347454	20482	158.622	1787	510036	285.41	88.4314	165.375	University of Utah	Illumina HiSeq 2500 - PE125
BLX675	Alloscirtetica gayi (Spinola, 1851)	iTru7_103_08	iTru5_05_H	CGAAGAAC+ACTCCATC	24623672	3343372	84.8383	2186	1848092	845.42	41.3746	218.393	Novogene	Illumina HiSeqX - PE150
BLX764	Florilegus (Florilegus) condignus (Cresson, 1878)	iTru7_102_05	iTru5_04_A	TCACGTTC+GAGATACG	5455124	298647	190.699	2200	1935095	879.59	67.729	174.083	University of Utah	Illumina HiSeq 2500 - PE125
BLX765	Trigonopedia sp.	iTru7_106_04	iTru5_09_H	CTGTTAGG+GTCCTTCT	6656154	325524	194.378	2247	2644093	1176.72	71.1772	149.137	University of Utah	Illumina HiSeq 2500 - PE125
BLX784	Ptilothrix bombiformis (Cresson, 1878)	iTru7_106_12	iTru5_10_H	TGGATCAC+AACGGTCA	11460210	387681	315.501	2273	2941039	1293.9	89.7788	212.522	University of Utah	Illumina HiSeq 2500 - PE125
KW121	Melissodes (Callimelissodes) lupina Cresson, 1878	iTru7_112_01	iTru5_15_A	ACCATCCA+CGACCTAA	3226796	100396	250.494	2149	2095839	975.26	48.0491	97.4302	University of Utah	Illumina HiSeq 2500 - PE125
KW167	Melissodes (Heliomelissodes) desponsa Smith, 1854	iTru7_112_12	iTru5_16_D	ACGATGAC+ATCGTGGT	994706	15001	258.345	1957	1014312	518.3	25.0989	61.0098	University of Utah	Illumina HiSeq 2500 - PE125
KW173	Melissodes (Melissodes) thelypodii Cockerell, 1905	iTru7_109_04	iTru5_16_H	TCGGTTAC+GTCAACAG	2999001	90046	245.719	2105	1905850	905.39	42.8589	115.525	University of Utah	Illumina HiSeq 2500 - PE125
KW226	Melissodes (Melissodes) paroselae Cockerell, 1905	iTru7_109_02	iTru5_16_F	CGAACTGT+CGATGTTC	1272145	42911	218.951	2049	1353613	660.62	31.8244	70.4044	University of Utah	Illumina HiSeq 2500 - PE125
KW241	Melissodes paucipuncta LaBerge, 1961	iTru7_111_07	iTru5_14_C	CGGTTGTT+AACAAGGC	1497837	89281	292.544	2140	2334344	1090.81	28.5683	42.8497	University of Utah	Illumina HiSeq 2500 - PE125
KW245	Melissodes (Psilomelissodes) intorta Cresson, 1872	iTru7_109_05	iTru5_18_A	AAGTCGAG+ACGCTTCT	1642517	81450	195.775	2096	1715892	818.65	30.2958	65.9683	University of Utah	Illumina HiSeq 2500 - PE125
KW246	Melissodes (Melissodes) tepaneca Cresson, 1878	iTru7_109_03	iTru5_16_G	CATTCGGT+CCGTAACT	1429425	51505	205.348	2053	1741186	848.12	24.2547	51.2347	University of Utah	Illumina HiSeq 2500 - PE125
KW258	Svastra (Epimelissodes) machaerantherae (Cockerell, 1904)	iTru7_109_07	iTru5_18_C	TATTCGCC+ACCTTCGA	2695873	249171	217.36	2203	2590329	1175.82	47.1995	79.3051	University of Utah	Illumina HiSeq 2500 - PE125
KW259	Svastra (Epimelissodes) texana (Cresson, 1872)	iTru7_109_09	iTru5_18_E	AGTCGCTT+AAGTGCAG	3287125	310995	209.247	2225	2508185	1127.27	53.6565	96.7101	University of Utah	Illumina HiSeq 2500 - PE125
KW278	Eucera perconcinna (Cockerell, 1949)	iTru7_109_11	iTru5_18_G	GGTTGTCA+CCACATTG	4104049	426275	191.618	2232	2430753	1089.05	51.9897	106.627	University of Utah	Illumina HiSeq 2500 - PE125
KW279	Melissodes (Tachymelissodes) sphaeralceae Cockerell, 1896	iTru7_109_06	iTru5_18_B	TATCGGTC+TATGCGGT	1426659	39643	269.798	2109	1668310	791.04	37.7229	80.2646	University of Utah	Illumina HiSeq 2500 - PE125
KW283	Melissodes (Heliomelissodes) rivalis Cresson, 1872	iTru7_109_01	iTru5_16_E	CTCGTCTT+ATGCGTCA	2649548	67492	283.122	2130	1731543	812.93	61.2095	125.503	University of Utah	Illumina HiSeq 2500 - PE125
KW306	Melissodes (Ecplectica) sexcincta (Lepeletier, 1841)	iTru7_112_05	iTru5_15_E	AGTTGGCT+TGATAGGC	1219170	26948	186.921	1888	956480	506.61	23.5809	41.3863	University of Utah	Illumina HiSeq 2500 - PE125
KW333	Melissodes (Eumelissodes) gelida LaBerge, 1961	iTru7_112_08	iTru5_15_H	CCTACTGA+CATGGATC	1897503	44567	266.552	2121	1899348	895.5	38.1924	74.7257	University of Utah	Illumina HiSeq 2500 - PE125
KW353	Melissodes (Eumelissodes) persimilis Cockerell, 1949	iTru7_112_11	iTru5_16_C	TTCAGGAG+AATCCAGC	1493047	44027	269.494	2098	1756466	837.21	35.2332	59.1548	University of Utah	Illumina HiSeq 2500 - PE125
KW52	Melissodes tristis Cockerell, 1894	iTru7_111_09	iTru5_14_E	TGTGGTAC+AATCGCTG	2628161	141401	173.442	2130	1767588	829.85	51.9544	105.107	University of Utah	Illumina HiSeq 2500 - PE125
LBCA-0083	Melitoma nudipes (Burmeister, 1876)	i5_507	i7-67	CACTTCGA+ACGTCCTG	3361684	157182	193.423	967	879141	54.87	54.8652	106.427	RAPID Genomics	Illumina HiSeq 3000 - PE150
LBCA-0230	Caenonomada unicalcarata (Ducke, 1908)	i5_507	i7-47	GTCTGTCA+ACGTCCTG	3472540	163207	253.409	1050	963793	72.62	72.6243	134.072	RAPID Genomics	Illumina HiSeq 3000 - PE150
SKK0040	Eucera (Xenoglossa) angustior (Cockerell, 1900)	iTru7_111_09	iTru5_15_A	TGTGGTAC+CGACCTAA	2020993	125702	331.103	2177	3225635	1481.69	53.3222	92.1151	Novogene	Illumina HiSeqX - PE150
SKK0044	Eucera (Peponapis) azteca (Hurd and Linsley, 1966)	iTru7_112_01	iTru5_15_E	ACCATCCA+TGATAGGC	1179897	69313	285.412	2137	2700136	1263.52	30.7034	73.9509	University of Utah	Illumina HiSeq 2500 - PE125
SKK0045	Eucera (Peponapis) utahensis (Cockerell, 1905)	iTru7_112_02	iTru5_15_F	CACACATG+CTTCACTG	2133198	140563	295.028	2197	2483229	1130.28	51.9056	127.922	University of Utah	Illumina HiSeq 2500 - PE125

## Sheet: S3-Datasets_statistics
Table S3.1: Summary statistics for each eucerine dataset, including complete ones and filtered to have the “best” loci according to five criteria described in the main text
	Dataset		# Loci	bp	Missing	pPIS*
	All loci	Complete	2526	1,334,473	0.42	0.41
	75p	Complete	1931	919.722	0.26	0.46
		Average bootstrap	600	459.811	0.36	0.52
		Clocklikeness	600	332.881	0.29	0.47
		GC proportion	600	373.867	0.33	0.47
		nPIS*	600	495.983	0.36	0.53
		Saturation	600	186.583	0.15	0.35
	90p	Complete	1057	471.064	0.18	0.49
		Average bootstrap	600	341.709	0.21	0.56
		Clocklikeness	600	340.759	0.21	0.54
		GC proportion	600	281.092	0.2	0.5
		nPIS*	600	355.138	0.22	0.56
		Saturation	600	205.431	0.13	0.4
	*pPIS proportion of pasimony informative sites
Table S3.2: Summary statistics for each adephgan dataset, including complete ones and filtered to have the “best” loci according to five criteria described in the main text
	Dataset		# Loci	bp	Missing	pPIS*
	50p	Complete	1074	480.233	0.47	0.63
		Average bootstrap	600	276.944	0.47	0.62
		Clocklikeness	600	271.265	0.46	0.64
		GC proportion	600	254.629	0.43	0.65
		nPIS*	600	334715	0.47	0.63
		Saturation	600	244.31	0.47	0.64
	*pPIS proportion of pasimony informative sites

## Sheet: S4-Wilcoxon_test
Table S4.1: Median and standard deviation of the average bootstrap of all loci in each one of the datasets analyzed in the eucerine bee dataset, using the unpartitioned and the partitioned gene-trees. The p-values are from a non-exact Wilcoxon rank test, corrected for multiple comparisons using Bonferroni–Holm method.
	Dataset		Unpartitioned	Partitioned	Wilcoxon test
			gene-trees	gene-trees	p-value
	75p	Complete	72.24±13.49	73.44±13.17	0
		GC	78.44±11.66	79.42±12.50	0
		nPIS	82.91±05.76	82.41±06.07	0
		Bootstrap	83.49±03.37	84.11±02.10	0
		Clocklikeness	75.40±11.95	76.37±11.36	0
		Saturation	57.30±11.93	59.13±09,61	0
	90p	Complete	68.95±14.27	69.57±13.80	0
		GC	70.98±14.50	72.40±14.15	0.002
		nPIS	76.44±08.37	77.54±08.20	0
		Bootstrap	76.74±06.51	77.94±06.61	0
		Clocklikeness	71.80±13.58	73.43±13.23	0
		Saturation	59.53±12.80	61.43±12.39	0
Table S4.2: Median and standard deviation of the average bootstrap of all loci in each one of the datasets analyzed for the Adephaga dataset, using the unpartitioned and the partitioned gene-trees. The p-values are from a non-exact Wilcoxon rank test, corrected for multiple comparisons using Bonferroni–Holm method.
	Dataset		Unpartitioned	Partitioned	Wilcoxon test
			gene-trees	gene-trees	p-value
	50p	Complete	66.75±7.05	67.35±7.05	0.001
		GC	66.98±6.96	67.26±6.79	0.003
		nPIS	67.15±7.10	67.77±7.27	0.001
		Bootstrap	70.39±5.57	71.30±4.13	0
		Clocklikeness	75.40±11.95	76.37±11.36	0.002
		Saturation	67.25±6.87	67.89±7.02	0.001

## Sheet: S5-NCBI_accessions
Sample name	Extraction code	SRA SRR#	BioProject#	BioSample#	TLS GenBank# [UCEs]
Acanthopus_excellens_BLX659	BLX659	SRR11799917	PRJNA632049	SAMN14907453	KEKM00000000
Alepidoscelis_mamillata_BLX533	BLX533	SRR11799916	PRJNA632049	SAMN14907454	KEKL00000000
Alepidoscelis_sp_BLX503	BLX503	SRR11799854	PRJNA632049	SAMN14907455	KEKK00000000
Alloscirtetica_gayi_BLX675	BLX675	SRR11799848	PRJNA632049	SAMN14907456	KEKJ00000000
Alloscirtetica_lanosa_BLX528	BLX528	SRR11799831	PRJNA632049	SAMN14907457	KEKI00000000
Alloscirtetica_paraguayensis_BLX445	BLX445	SRR11799822	PRJNA632049	SAMN14907458	KEKH00000000
Alloscirtetica_porteri_BLX446	BLX446	SRR11799812	PRJNA632049	SAMN14907459	KEKG00000000
Ancyla_holtzi_BLX628	BLX628	SRR11799950	PRJNA632049	SAMN14907460	KEKF00000000
Ancyloscelis_apiformis_BLX504	BLX504	SRR11799938	PRJNA632049	SAMN14907461	KEKE00000000
Ancyloscelis_sejunctus_BLX534	BLX534	SRR11799933	PRJNA632049	SAMN14907462	KEKD00000000
Ancyloscelis_ursinus_BLX531	BLX531	SRR11799913	PRJNA632049	SAMN14907463	KEKC00000000
Ancyloscelis_ursinus_BLX532	BLX532	SRR11799908	PRJNA632049	SAMN14907464	KEKB00000000
Anthophorula_Anthophorisca_consobrina_BLX588	BLX588	SRR11799893	PRJNA632049	SAMN14907465	KEKA00000000
Anthophorula_Anthophorisca_exilis_BLX589	BLX589	SRR11799880	PRJNA632049	SAMN14907466	KEJZ00000000
Anthophorula_Anthophorisca_nitens_BLX590	BLX590	SRR11799875	PRJNA632049	SAMN14907467	KEJY00000000
Anthophorula_Anthophorisca_sidae_BLX591	BLX591	SRR11799860	PRJNA632049	SAMN14907468	KEJX00000000
Anthophorula_Anthophorisca_texana_BLX592	BLX592	SRR11799856	PRJNA632049	SAMN14907469	KEJW00000000
Anthophorula_Anthophorula_albata_BLX593	BLX593	SRR11799857	PRJNA632049	SAMN14907470	KEJV00000000
Anthophorula_Anthophorula_albicans_BLX594	BLX594	SRR11799855	PRJNA632049	SAMN14907471	KEJU00000000
Anthophorula_Anthophorula_crenulata_BLX595	BLX595	SRR11799858	PRJNA632049	SAMN14907472	KEJA00000000
Anthophorula_Anthophorula_euphorbiae_BLX596	BLX596	SRR11799859	PRJNA632049	SAMN14907473	KEIZ00000000
Arhysoceble_picta_BLX498	BLX498	SRR11799853	PRJNA632049	SAMN14907474	KEIY00000000
Caenonomada_unicalcarata	LBCA-0230	SRR11799852	PRJNA632049	SAMN14907475	KEIX00000000
Canephorula_apiformis_BLX448	BLX448	SRR11799851	PRJNA632049	SAMN14907476	KEIW00000000
Chalepogenus_goeldianus_BLX493	BLX493	SRR11799850	PRJNA632049	SAMN14907477	KEIV00000000
Chalepogenus_parvus_BLX481	BLX481	SRR11799849	PRJNA632049	SAMN14907478	KEIU00000000
Chalepogenus_rozeni_BLX475	BLX475	SRR11799846	PRJNA632049	SAMN14907479	KEIT00000000
Chilimalopsis_parvula_BLX610	BLX610	SRR11799845	PRJNA632049	SAMN14907480	KEIS00000000
Dasyhalonia_Dasyhalonia_mimetica_BLX449	BLX449	SRR11799844	PRJNA632049	SAMN14907482	KEIQ00000000
Dasyhalonia_Pachyhalonia_sapucacensis_BLX550	BLX550	SRR11799843	PRJNA632049	SAMN14907483	KEIP00000000
Diadasia_Coquillettapis_australis_BLX535	BLX535	SRR11799842	PRJNA632049	SAMN14907484	KEIO00000000
Diadasia_Coquillettapis_megamorpha_BLX536	BLX536	SRR11799839	PRJNA632049	SAMN14907485	KEIN00000000
Diadasia_Dasiapis_ochracea_BLX537	BLX537	SRR11799838	PRJNA632049	SAMN14907486	KEIM00000000
Diadasia_Dasiapis_pereyrae_BLX538	BLX538	SRR11799840	PRJNA632049	SAMN14907487	KEIL00000000
Diadasia_Dasiapis_tropicalis_BLX539	BLX539	SRR11799837	PRJNA632049	SAMN14907488	KEIK00000000
Diadasia_Diadasia_enavata_BLX540	BLX540	SRR11799841	PRJNA632049	SAMN14907489	KEIJ00000000
Diadasia_Diadasipis_chilensis_BLX505	BLX505	SRR11799836	PRJNA632049	SAMN14907490	KEII00000000
Diadasina_riparia_BLX506	BLX506	SRR11799835	PRJNA632049	SAMN14907491	KEJT00000000
Diadasina_sp_BLX541	BLX541	SRR11799832	PRJNA632049	SAMN14907492	KEJS00000000
Eremapis_parvula_BLX512	BLX512	SRR11799833	PRJNA632049	SAMN14907493	KEJR00000000
Eucera_Cemolobus_ipomeae_BLX551	BLX551	SRR11799830	PRJNA632049	SAMN14907494	KEJQ00000000
Eucera_Hetereucera_laxiscopa_BLX617	BLX617	SRR11799834	PRJNA632049	SAMN14907495	KEJP00000000
Eucera_hungarica_BLX642	BLX642	SRR11799872	PRJNA632049	SAMN14907590	KEFF00000000
Eucera_nigrilabris_BLX636	BLX636	SRR11799829	PRJNA632049	SAMN14907496	KEJO00000000
Eucera_Pareucera_albofasciata_BLX638	BLX638	SRR11799828	PRJNA632049	SAMN14907497	KEJN00000000
Eucera_parvicornis_BLX630	BLX630	SRR11799847	PRJNA632049	SAMN14907481	KEIR00000000
Eucera_Peponapis_azteca_SKK0044	SKK0044	SRR11799825	PRJNA632049	SAMN14907498	KEJM00000000
Eucera_Peponapis_utahensis_SKK0045	SKK0045	SRR11799824	PRJNA632049	SAMN14907499	KEJL00000000
Eucera_perconcinna_KW278	KW278	SRR11799868	PRJNA632049	SAMN14907595	KEFA00000000
Eucera_Pteneucera_pseudeucnemidae_BLX639	BLX639	SRR11799826	PRJNA632049	SAMN14907500	KEJK00000000
Eucera_Rhyteucera_vulpes_BLX641	BLX641	SRR11799823	PRJNA632049	SAMN14907501	KEJJ00000000
Eucera_Synhalonia_actuosa_BLX552	BLX552	SRR11799827	PRJNA632049	SAMN14907502	KEJI00000000
Eucera_Syntrichalonia_fuliginea_BLX556	BLX556	SRR11799821	PRJNA632049	SAMN14907503	KEJH00000000
Eucera_Tetraloniella_junodi_BLX558	BLX558	SRR11799818	PRJNA632049	SAMN14907504	KEJG00000000
Eucera_Xenoglossa_angustior_SK0040	SK0040	SRR11799817	PRJNA632049	SAMN14907505	KEJF00000000
Eucera_Xenoglossa_strenua_BLX560	BLX560	SRR11799819	PRJNA632049	SAMN14907506	KEJE00000000
Eucera_Xenoglossodes_albata_BLX563	BLX563	SRR11799816	PRJNA632049	SAMN14907507	KEJD00000000
Eucera_Xenoglossodes_brevifelator_BLX561	BLX561	SRR11799820	PRJNA632049	SAMN14907508	KEJC00000000
Eucera_Xenoglossodes_eriocarpi_BLX616	BLX616	SRR11799815	PRJNA632049	SAMN14907509	KEJB00000000
Eucera_Xenoglossodes_imitatrix_BLX564	BLX564	SRR11799814	PRJNA632049	SAMN14907510	KEIH00000000
Eucera_Xenoglossodes_lippiae_BLX559	BLX559	SRR11799811	PRJNA632049	SAMN14907511	KEIG00000000
Eucera_Xenoglossodes_salviae_BLX562	BLX562	SRR11799810	PRJNA632049	SAMN14907512	KEIF00000000
Exomalopsis_diminuta_BLX669	BLX669	SRR11799958	PRJNA632049	SAMN14907513	KEIE00000000
Exomalopsis_diomalopsis_bicelularis_BLX513	BLX513	SRR11799813	PRJNA632049	SAMN14907514	KEID00000000
Exomalopsis_Exomalopsis_mellipes_BLX597	BLX597	SRR11799957	PRJNA632049	SAMN14907515	KEIC00000000
Exomalopsis_Exomalopsis_pubescens_BLX598	BLX598	SRR11799809	PRJNA632049	SAMN14907516	KEIB00000000
Exomalopsis_Exomalopsis_similis_BLX599	BLX599	SRR11799954	PRJNA632049	SAMN14907517	KEIA00000000
Exomalopsis_Exomalopsis_sp1_BLX600	BLX600	SRR11799953	PRJNA632049	SAMN14907518	KEHZ00000000
Exomalopsis_Exomalopsis_sp2_BLX601	BLX601	SRR11799955	PRJNA632049	SAMN14907519	KEHY00000000
Exomalopsis_Phanomalopsis_snowi_BLX602	BLX602	SRR11799952	PRJNA632049	SAMN14907520	KEHX00000000
Exomalopsis_Phanomalopsis_solitaria_BLX515	BLX515	SRR11799956	PRJNA632049	SAMN14907521	KEHW00000000
Exomalopsis_Phanomalopsis_solitaria_BLX603	BLX603	SRR11799951	PRJNA632049	SAMN14907522	KEHV00000000
Exomalopsis_Phanomalopsis_trifasciata_BLX604	BLX604	SRR11799947	PRJNA632049	SAMN14907523	KEHU00000000
Exomalopsis_Stilbomalopsis_binotata_BLX605	BLX605	SRR11799946	PRJNA632049	SAMN14907524	KEHT00000000
Exomalopsis_Stilbomalopsis_byersi_BLX606	BLX606	SRR11799948	PRJNA632049	SAMN14907525	KEHS00000000
Exomalopsis_Stilbomalopsis_solani_BLX607	BLX607	SRR11799945	PRJNA632049	SAMN14907526	KEHR00000000
Exomalopsis_Stilbomalopsis_solidaginis_BLX608	BLX608	SRR11799949	PRJNA632049	SAMN14907527	KEHQ00000000
Florilegus_condignus_BLX764	BLX764	SRR11799944	PRJNA632049	SAMN14907528	KEHP00000000
Florilegus_Euflorilegus_affinis_BLX565	BLX565	SRR11799943	PRJNA632049	SAMN14907529	KEHO00000000
Florilegus_Euflorilegus_festivus_BLX452	BLX452	SRR11799942	PRJNA632049	SAMN14907530	KEHN00000000
Florilegus_melectoides_BLX454	BLX454	SRR11799941	PRJNA632049	SAMN14907531	KEHM00000000
Gaesischia_Agaesischia_patellicornis_BLX456	BLX456	SRR11799937	PRJNA632049	SAMN14907532	KEHL00000000
Gaesischia_Gaesischia_araguaiana_BLX457	BLX457	SRR11799936	PRJNA632049	SAMN14907533	KEHK00000000
Gaesischia_Gaesischia_fulgurans_BLX566	BLX566	SRR11799939	PRJNA632049	SAMN14907534	KEHJ00000000
Gaesischia_Gaesischiana_exul_BLX568	BLX568	SRR11799935	PRJNA632049	SAMN14907535	KEHI00000000
Gaesischia_Gaesischiopsis_flavoclypeata_BLX569	BLX569	SRR11799940	PRJNA632049	SAMN14907536	KEHH00000000
Gaesischia_Gaesischiopsis_sparsa_BLX570	BLX570	SRR11799934	PRJNA632049	SAMN14907537	KEHG00000000
Gaesochira_obscura_BLX571	BLX571	SRR11799930	PRJNA632049	SAMN14907538	KEHF00000000
Isomalopsis_niveata_BLX516	BLX516	SRR11799931	PRJNA632049	SAMN14907539	KEHE00000000
Isomalopsis_sp_BLX609	BLX609	SRR11799929	PRJNA632049	SAMN14907540	KEHD00000000
Leptometriella_separata_BLX507	BLX507	SRR11799932	PRJNA632049	SAMN14907541	KEHC00000000
Martinapis_Martinapis_luteicornis_BLX573	BLX573	SRR11799928	PRJNA632049	SAMN14907542	KEHB00000000
Martinapis_Martinapis_occidentalis_BLX574	BLX574	SRR11799927	PRJNA632049	SAMN14907543	KEHA00000000
Meliphilopsis_melanandra_BLX508	BLX508	SRR11799923	PRJNA632049	SAMN14907544	KEGZ00000000
Meliphilopsis_ochrandra_BLX542	BLX542	SRR11799924	PRJNA632049	SAMN14907545	KEGY00000000
Melissodes_Apomelissodes_apicata_BLX648	BLX648	SRR11799922	PRJNA632049	SAMN14907546	KEGX00000000
Melissodes_Callimelissodes_lupinus_KW121	KW121	SRR11799925	PRJNA632049	SAMN14907547	KEGW00000000
Melissodes_desponsus_KW167	KW167	SRR11799919	PRJNA632049	SAMN14907551	KEGS00000000
Melissodes_Ecplectica_sexcinctus_KW306	KW306	SRR11799921	PRJNA632049	SAMN14907548	KEGV00000000
Melissodes_Eumelissodes_gelidus_KW333	KW333	SRR11799926	PRJNA632049	SAMN14907549	KEGU00000000
Melissodes_Eumelissodes_persimilis_KW353	KW353	SRR11799920	PRJNA632049	SAMN14907550	KEGT00000000
Melissodes_Melissodes_paroselae_KW226	KW226	SRR11799912	PRJNA632049	SAMN14907553	KEGQ00000000
Melissodes_Melissodes_tepanica_KW246	KW246	SRR11799914	PRJNA632049	SAMN14907554	KEGP00000000
Melissodes_Melissodes_thelypodii_KW173	KW173	SRR11799911	PRJNA632049	SAMN14907555	KEGO00000000
Melissodes_paucipuncta_KW241	KW241	SRR11799915	PRJNA632049	SAMN14907556	KEGN00000000
Melissodes_Psilomelissodes_intortus_KW245	KW245	SRR11799910	PRJNA632049	SAMN14907557	KEGM00000000
Melissodes_rivalis_KW283	KW283	SRR11799918	PRJNA632049	SAMN14907552	KEGR00000000
Melissodes_Tachymelissodes_sphaeralceae_KW279	KW279	SRR11799909	PRJNA632049	SAMN14907558	KEGL00000000
Melissodes_tristis_KW52	KW52	SRR11799906	PRJNA632049	SAMN14907559	KEGK00000000
Melissoptila_ochromelaena_BLX460	BLX460	SRR11799905	PRJNA632049	SAMN14907560	KEGJ00000000
Melissoptila_paraguayensis_BLX461	BLX461	SRR11799907	PRJNA632049	SAMN14907561	KEGI00000000
Melissoptila_pinguis_BLX576	BLX576	SRR11799904	PRJNA632049	SAMN14907562	KEGH00000000
Melitoma_nudipes	LBCA-0083	SRR11799903	PRJNA632049	SAMN14907563	KEGG00000000
Melitoma_segmentaria_monozonula_BLX543	BLX543	SRR11799902	PRJNA632049	SAMN14907564	KEGF00000000
Melitoma_taurea_BLX544	BLX544	SRR11799901	PRJNA632049	SAMN14907565	KEGE00000000
Melitomella_murihirta_BLX509	BLX509	SRR11799900	PRJNA632049	SAMN14907566	KEGD00000000
Mesoplia_sp_BLX662	BLX662	SRR11799899	PRJNA632049	SAMN14907567	KEGC00000000
Micronychapis_duckei_BLX462	BLX462	SRR11799898	PRJNA632049	SAMN14907568	KEGB00000000
Monoeca_campestris_BLX482	BLX482	SRR11799897	PRJNA632049	SAMN14907569	KEGA00000000
Monoeca_pluricincta_BLX480	BLX480	SRR11799896	PRJNA632049	SAMN14907570	KEFZ00000000
Pachysvastra_leucocephala_BLX463	BLX463	SRR11799895	PRJNA632049	SAMN14907571	KEFY00000000
Paratetrapedia_punctata_BLX487	BLX487	SRR11799894	PRJNA632049	SAMN14907572	KEFX00000000
Parepeolus_aterrimus_BLX653	BLX653	SRR11799892	PRJNA632049	SAMN14907573	KEFW00000000
Protohalonia_vanustra_BLX554	BLX554	SRR11799891	PRJNA632049	SAMN14907574	KEFV00000000
Protosiris_gigas_BLX655	BLX655	SRR11799890	PRJNA632049	SAMN14907575	KEFU00000000
Ptilothrix_bombiformis_BLX784	BLX784	SRR11799887	PRJNA632049	SAMN14907576	KEFT00000000
Ptilothrix_sp_BLX510	BLX510	SRR11799886	PRJNA632049	SAMN14907577	KEFS00000000
Ptilothrix_sumichrasti_BLX546	BLX546	SRR11799888	PRJNA632049	SAMN14907578	KEFR00000000
Ptilothrix_tricolor_BLX547	BLX547	SRR11799885	PRJNA632049	SAMN14907579	KEFQ00000000
Simanthedon_linsleyi_BLX577	BLX577	SRR11799889	PRJNA632049	SAMN14907580	KEFP00000000
Svastra_Anthedonia_nevadensis_BLX579	BLX579	SRR11799884	PRJNA632049	SAMN14907581	KEFO00000000
Svastra_Brachimelissodes_cressoni_BLX580	BLX580	SRR11799883	PRJNA632049	SAMN14907582	KEFN00000000
Svastra_Epimelissodes_machaerantherae_KW258	KW258	SRR11799879	PRJNA632049	SAMN14907583	KEFM00000000
Svastra_Epimelissodes_sabinensis_BLX584	BLX584	SRR11799881	PRJNA632049	SAMN14907584	KEFL00000000
Svastra_Epimelissodes_texana_KW259	KW259	SRR11799878	PRJNA632049	SAMN14907585	KEFK00000000
Svastra_Svastra_maculata_BLX585	BLX585	SRR11799882	PRJNA632049	SAMN14907586	KEFJ00000000
Svastrides_melanura_BLX466	BLX466	SRR11799877	PRJNA632049	SAMN14907587	KEFI00000000
Svastrides_zebra_BLX620	BLX620	SRR11799876	PRJNA632049	SAMN14907588	KEFH00000000
Svastrina_subapicalis_BLX624	BLX624	SRR11799873	PRJNA632049	SAMN14907589	KEFG00000000
Tapinotaspis_chalybae_BLX621	BLX621	SRR11799874	PRJNA632049	SAMN14907591	KEFE00000000
Tarsalia_hirtipes_BLX627	BLX627	SRR11799871	PRJNA632049	SAMN14907592	KEFD00000000
Tarsalia_persica_BLX623	BLX623	SRR11799870	PRJNA632049	SAMN14907593	KEFC00000000
Teratognatha_modesta_BLX519	BLX519	SRR11799869	PRJNA632049	SAMN14907594	KEFB00000000
Thygater_analis_BLX467	BLX467	SRR11799867	PRJNA632049	SAMN14907596	KEEZ00000000
Thygater_paranaensis_BLX468	BLX468	SRR11799863	PRJNA632049	SAMN14907597	KEEY00000000
Toromelissa_nemaglossa_BLX511	BLX511	SRR11799864	PRJNA632049	SAMN14907598	KEEX00000000
Trichocerapis_mirabilis_BLX470	BLX470	SRR11799862	PRJNA632049	SAMN14907599	KEEW00000000
Trigonopedia_sp_BLX765	BLX765	SRR11799865	PRJNA632049	SAMN14907600	KEEV00000000
Tropidopedia_flavolineata_BLX485	BLX485	SRR11799861	PRJNA632049	SAMN14907601	KEEU00000000
Xanthopedia_sp_BLX497	BLX497	SRR11799866	PRJNA632049	SAMN14907602	KEET00000000
